# Supplementary material for: Chronic alcohol metabolism results in DNA repair infidelity and cell cycle‐induced senescence in neurons
Source: Aging Cell. 2023 Jan 23;22(2):e13772. doi: 10.1111/acel.13772 (PMC9924945; doi:10.1111/acel.13772)
Supplement: Supplementary file 2 — TableS1 [file ACEL-22-e13772-s015.xlsx]

## Sheet: Sheet1
Supplementary Table 1. Differentially expressed genes of mouse cortex tissues (Arm #2) subjected to 2BC-DID paradigm.
SYMBOL	log2FoldChange	padj
Gm2115	2.31827	1.01772e-143
Gpr161	2.706	1.37899e-121
Fibcd1	2.87686	4.71712e-76
Syt6	-2.28503	5.81544e-75
Drd2	-5.49131	1.08885e-74
Rxfp1	1.84354	1.86486e-67
Rasd2	-2.13873	1.89299e-67
Rgs9	-3.4638	1.89746e-66
Cpne5	-1.58887	9.685e-65
Serpina9	-7.8368	9.38498e-64
Gpr6	-3.13916	3.23237e-63
Adcy8	1.24675	3.05999e-61
Cd4	-5.22364	1.92101e-59
Pde10a	-2.26611	3.47406e-59
Nexn	-3.32853	4.18391e-59
Htr2a	-1.44326	2.32907e-56
Shisa6	2.36286	2.25625e-55
Cabp7	2.21931	8.4662e-53
Inf2	-1.58669	1.99068e-51
Meis2	-1.40571	3.19217e-51
C1ql2	4.73192	4.78627e-51
Ppp1r1b	-2.90797	3.16104e-47
Ptprv	-3.81355	2.50295e-45
Gpr153	-1.26695	1.46768e-44
Tanc1	1.41257	3.12863e-44
Susd2	-1.30743	7.17907e-44
Scn4b	-3.33612	2.29893e-43
Slc5a7	-3.3865	4.30289e-43
Pcp4l1	-1.84586	3.42919e-42
Crlf1	3.2218	1.48405e-41
Galnt17	0.924755	7.93652e-38
Met	1.88968	1.62223e-37
Adora2a	-5.10951	1.09911e-36
Dsc3	3.79112	1.54054e-36
Adra1b	-1.39554	1.99696e-36
Penk	-4.11034	5.90002e-35
Rragd	-0.691765	3.18478e-34
Pde7b	-1.6814	3.59588e-34
Rasgrp2	-1.52019	5.60907e-34
Vwc2l	1.6285	6.22341e-34
Gnal	-1.18824	8.48215e-34
Rarb	-2.57125	9.42927e-34
Adcy5	-1.55737	1.02271e-33
Grp	1.91436	5.07067e-33
Hs3st2	-1.40232	7.97076e-33
Oprk1	-2.12678	1.24412e-32
Sccpdh	-0.8125	2.64296e-32
Pde1b	-1.52108	5.54033e-31
Aloxe3	1.48427	6.83405e-31
Drd1	-2.80743	6.83405e-31
Dclk3	-1.44532	7.54024e-31
Tbc1d8	-1.20228	1.26437e-30
Tac1	-3.19098	1.4852e-30
Gng7	-1.47405	2.10824e-30
Col5a1	1.7702	3.46925e-30
Sv2c	-1.6638	4.61903e-30
Slc9a4	3.92143	5.91493e-30
Syndig1l	-3.35054	1.51168e-29
Cpne6	1.24691	1.54609e-29
Sh3rf2	-4.47495	1.62006e-29
Bhlhe22	1.05205	3.71448e-29
Cldn1	2.51674	3.9258e-29
Olfml2b	1.39147	4.07314e-29
Pcp4	-1.40208	1.54148e-28
Actn2	-1.50036	1.74065e-28
Thsd4	1.83082	5.3731e-28
Bglap3	4.81297	6.63545e-28
Slc35d3	-3.43496	1.38277e-27
2310022B05Rik	0.813383	1.40267e-27
Gpr88	-2.55487	4.83835e-27
Tnnc1	-1.86798	7.82411e-27
Arpp19	-1.00081	1.96455e-26
Nr3c2	1.09117	3.63138e-26
St6galnac5	1.04056	4.11645e-26
Pcdh19	1.25901	8.14883e-26
Pbx3	-1.89064	8.86625e-26
Adam11	0.754482	1.05355e-25
Fhip1a	2.23344	1.54667e-25
Tnxb	1.80871	2.05276e-25
Tspan18	2.21024	2.40401e-25
Tgfa	-1.0961	3.1273e-25
Kit	1.2081	4.18944e-25
Ntn5	2.08243	4.48768e-25
Prkch	-2.08718	4.48768e-25
Slit1	1.25531	5.23184e-25
Scnn1a	1.75632	5.36702e-25
Parm1	0.739177	3.41733e-24
Ido1	-3.31252	6.15734e-24
Gpr52	-1.88752	8.56347e-24
Sec1	2.67094	1.03312e-23
Them6	-0.878197	2.083e-23
Lsp1	-1.41013	2.90376e-23
Rasd1	1.5757	4.06485e-23
Glp2r	1.86958	5.85367e-23
Sipa1l3	0.775426	1.53942e-22
Pmepa1	-1.06593	2.1983e-22
Krt2	6.38821	4.20669e-22
Kcnv1	-0.628136	4.42058e-22
Pcdh20	1.47914	4.73297e-22
Rnf182	1.173	4.88109e-22
Trpc4	1.04888	5.88854e-22
Cacng4	-1.19494	7.01771e-22
Itga5	-1.52798	8.8043e-22
Neurod1	0.963618	1.38997e-21
Vwa3b	1.9283	2.27946e-21
Prph	2.32419	3.18295e-21
Dlx6	-1.61892	3.19492e-21
Arhgap12	0.669471	3.82553e-21
Gabra5	0.860028	5.56096e-21
Itga4	2.08393	5.65966e-21
Chrd	1.07136	6.02013e-21
Egln3	-1.05987	6.55222e-21
Ntrk1	-5.75763	7.23623e-21
Whrn	0.736291	8.12258e-21
Il16	2.52754	9.73725e-21
Clstn2	0.699287	1.12936e-20
Cdh22	-0.872896	1.61541e-20
Cbln1	1.49907	1.89327e-20
Kif17	-0.852599	3.42455e-20
Cracd	0.8808	3.44035e-20
Acvr1c	-1.01594	4.72853e-20
Crip2	-0.797092	5.20626e-20
Prss23	-1.66087	5.29711e-20
Fat4	1.45223	6.50834e-20
Nrp1	1.11777	6.97924e-20
Cd44	1.9403	8.45103e-20
Arhgap10	-0.887682	1.03646e-19
Racgap1	-0.838043	1.95612e-19
Kazn	-0.866704	2.02349e-19
Etv1	0.777762	2.59146e-19
Slc44a5	1.34062	2.80777e-19
Rasgef1c	-1.05004	2.95163e-19
Slc26a4	1.50441	3.00646e-19
Gabrd	-0.90111	4.39389e-19
Ngef	-0.851946	5.17776e-19
Pnma3	0.991433	5.83782e-19
Itga8	1.21409	5.93491e-19
Sertm1	1.13899	6.19313e-19
Ppme1	-0.641642	7.05143e-19
Abi3bp	-2.76192	1.39641e-18
Slc10a4	-4.31243	1.50833e-18
Gask1b	-1.5899	1.67143e-18
Spink8	2.35535	2.14821e-18
Tshz2	1.89249	2.14821e-18
Medag	-1.66673	2.14907e-18
Olfr1393	-6.59061	2.99716e-18
Dgkg	1.23971	3.20276e-18
Asic4	-1.52904	4.27498e-18
Gpd2	0.523586	4.29957e-18
Dnah9	1.4147	6.15041e-18
Septin9	0.585587	7.63554e-18
Gm39043	-9.4839	1.3375e-17
Strip2	-2.03774	1.43663e-17
Chst8	0.902938	1.75204e-17
Gdpd2	1.43673	2.15488e-17
Parp8	0.785292	2.27365e-17
Phactr1	-0.478031	3.27201e-17
Six3	-5.92353	3.31577e-17
Kcna5	-2.50545	4.43639e-17
Crim1	0.80557	4.83156e-17
Col6a1	-1.04089	5.4037e-17
Cpne7	2.16853	5.67975e-17
Stard10	-0.867299	5.78975e-17
Rreb1	1.17432	5.90473e-17
Gm26644	6.34092	7.94421e-17
Ccdc187	-2.59239	9.19606e-17
Gpr22	0.637316	9.87933e-17
Zdhhc23	0.651614	1.07956e-16
Gpx6	-5.41517	1.70131e-16
Pkp2	1.40569	1.91777e-16
Camkk2	-0.607298	2.42334e-16
Brd9	0.582018	2.59508e-16
Tfcp2l1	-1.26864	3.05871e-16
Dmkn	-2.7578	3.20459e-16
Kctd4	0.971084	3.37213e-16
Necab1	0.657274	3.60904e-16
Jup	-0.579844	3.93669e-16
Dock4	0.828344	4.44968e-16
Chat	-4.70897	5.5817e-16
Tiam2	-0.669466	7.29664e-16
Nr4a2	2.04231	7.81722e-16
Ivns1abp	-0.531888	8.07583e-16
Syt12	-0.733073	8.32302e-16
A930011G23Rik	-0.845377	8.49368e-16
Rasgef1b	-0.845377	8.49368e-16
Lhx8	-9.245	8.81205e-16
Tesc	-1.23165	9.32265e-16
Tppp3	-0.686963	9.4421e-16
Foxp2	-1.33713	1.19105e-15
Gcnt2	-0.923451	1.24782e-15
Pou3f4	-1.46271	1.41056e-15
Cecr2	1.00867	1.99545e-15
Dsp	5.56298	2.24974e-15
Ksr1	0.608609	2.50223e-15
Lingo3	-1.05311	2.66467e-15
Klk6	-1.95825	3.36217e-15
Tmem200b	-1.38547	4.1367e-15
Tbc1d1	0.847147	4.16886e-15
Ppfia4	0.603882	4.28322e-15
Lmo2	-0.888259	4.56658e-15
Sh2d5	-0.728207	5.09799e-15
Rph3a	-0.705645	5.25673e-15
Pcdh8	0.927951	5.45738e-15
Sh3d19	0.97228	5.89479e-15
Slc17a6	1.18134	6.82367e-15
Cdkl4	0.803559	7.13021e-15
Inhba	-1.58245	7.7904e-15
Epor	-1.14434	9.20194e-15
Slc9a2	1.38426	9.37783e-15
Olfr78	-2.46164	9.91647e-15
Lefty1	2.36851	1.03538e-14
Pip5k1b	0.828952	1.07596e-14
Scrt2	-0.951214	1.56273e-14
Pde11a	1.71783	1.69269e-14
Phex	-3.01594	1.72642e-14
Tgfb2	1.17794	1.9564e-14
Cemip	0.824197	2.38497e-14
Slc32a1	-0.85346	2.75772e-14
Rap1gap	-0.539766	3.12499e-14
Fyb2	1.5549	3.2377e-14
Ntng1	1.24534	3.31804e-14
Sez6l	0.599508	3.75368e-14
Hs3st3a1	-1.48109	3.86494e-14
Plekha2	-1.08625	4.22088e-14
Ddn	0.39386	4.23388e-14
Tenm2	1.61978	4.37207e-14
Clmp	-0.82861	5.3357e-14
Serpinb8	-1.25587	5.53266e-14
Foxp1	-0.677974	6.82422e-14
Efr3a	0.566882	6.88034e-14
Tafa2	0.856391	6.96596e-14
Gm35339	1.20686	7.17585e-14
Rasl10b	-0.643011	7.46953e-14
Ptpn7	-5.68313	8.21142e-14
Cited4	-1.02	1.22002e-13
Klhl29	-0.615882	1.37283e-13
Col12a1	-0.841779	1.37297e-13
Gpr149	-2.33392	1.44016e-13
Homer3	1.31815	1.51043e-13
Ppm1m	0.672027	1.60791e-13
Gdnf	-4.58982	1.79677e-13
4930447C04Rik	-1.18255	1.91373e-13
Gm34466	3.16808	2.11609e-13
Lrrc10b	-2.14605	2.25003e-13
C730002L08Rik	-1.23374	2.28696e-13
Nos1	1.02069	2.44794e-13
Chl1	0.756298	2.54865e-13
Htr1b	-1.34128	2.76437e-13
Hira	0.750789	2.80542e-13
Nr2f1	0.529082	3.89079e-13
Kndc1	0.631667	3.95947e-13
Blnk	-1.34648	4.33685e-13
Tspan5	-0.664235	4.61233e-13
Kremen1	-0.59461	4.74163e-13
Fndc9	-1.74018	4.79648e-13
Ptpn5	-0.781714	4.82717e-13
Ntsr1	1.09068	4.84599e-13
Spint1	-1.72885	5.53457e-13
Gsg1l	-0.811188	6.89773e-13
Prr36	0.723455	7.22599e-13
Lhfp	-0.841771	7.38116e-13
Car4	0.657037	7.94007e-13
Rapgef5	0.499158	8.12267e-13
Hrh3	-0.777323	9.61388e-13
Gng2	0.539855	9.73446e-13
Ano3	-0.596944	1.02222e-12
Pirt	4.1182	1.11279e-12
Cfap52	1.89938	1.27367e-12
Kcnh4	-0.773016	1.27367e-12
Elmo1	-0.766413	1.30791e-12
Tox2	0.675249	1.32082e-12
Unc5d	0.834642	1.34857e-12
Pkp1	-3.49915	1.38336e-12
Trpm3	0.948776	1.58265e-12
Cbln2	-1.52045	1.86622e-12
Grk3	0.698081	1.94049e-12
Kctd1	-0.596348	2.03469e-12
Ctps2	0.464616	2.06304e-12
Rtl3	5.16743	2.17367e-12
Lin28b	-0.827047	2.30223e-12
Igfbp6	-0.866576	2.39829e-12
Fam222a	-0.917537	2.40285e-12
Pip4k2a	-0.531099	2.70057e-12
Tmem158	-1.01444	2.80126e-12
Lhx9	3.94639	2.94249e-12
Sash1	0.510279	3.02659e-12
Prima1	-1.58456	3.02789e-12
Thsd7b	1.14475	3.52559e-12
Strn	-0.629841	3.57684e-12
Chga	-0.59104	3.78921e-12
Prdm8	0.763527	4.09504e-12
Tbata	1.24072	4.56519e-12
Scn3b	0.548471	4.68827e-12
Acss1	0.579153	5.1688e-12
Lgr5	-1.68171	5.19302e-12
F730043M19Rik	0.765511	6.13658e-12
Rimklb	0.559116	6.59961e-12
Fam107a	-0.540266	7.15249e-12
Ascl1	0.857168	7.42457e-12
Arhgef26	0.773234	7.48692e-12
Marchf1	0.981883	7.76294e-12
Kcnj4	-0.660049	8.00907e-12
Ccn3	1.01337	8.47432e-12
Clmn	0.684692	8.83173e-12
Tcf4	0.496157	9.26068e-12
Car11	-0.553356	9.81956e-12
Arpp21	-0.704617	1.03117e-11
Pcnt	0.570466	1.03251e-11
Slc4a7	0.72429	1.05212e-11
Satb1	0.804119	1.08183e-11
Asic1	-0.547083	1.09686e-11
Gnb5	-0.639381	1.15182e-11
Klhl1	-1.47059	1.16509e-11
Tnip2	0.705275	1.18173e-11
Sp9	-1.25492	1.1888e-11
Lpcat4	-0.622034	1.24167e-11
Hs3st5	-0.963369	1.24701e-11
Grin2b	0.563866	1.31627e-11
Lrrtm1	0.732614	1.47879e-11
Miat	0.803992	1.67715e-11
Rem2	-1.11187	1.72881e-11
Ptgfrn	-0.706412	1.74421e-11
Raver2	0.67875	2.04209e-11
Rgs4	-0.707803	2.20671e-11
Actn1	-0.519006	2.2616e-11
Ngb	1.53587	2.40217e-11
Dsg1c	-6.30123	2.53825e-11
Mycl	0.790201	2.54327e-11
Gprasp2	0.383493	2.71209e-11
Tmem150c	0.57493	3.36723e-11
Grm4	-0.738077	3.36723e-11
Gfap	0.83616	3.74198e-11
Qrfpr	1.56604	4.24271e-11
Stac2	-0.905743	4.25207e-11
Gria1	0.480501	4.39523e-11
Slc9a5	-0.638214	4.76148e-11
Sntg2	-1.37108	4.88695e-11
Prkar2b	-0.546343	4.96677e-11
2900026A02Rik	0.65522	5.72096e-11
Slc8a1	0.550284	6.03034e-11
Impg1	-6.34	6.03034e-11
4930447N08Rik	-3.6702	6.12729e-11
Nt5dc3	0.605908	6.80786e-11
Tacr1	-2.47483	7.37589e-11
Mmp17	-0.476187	7.4903e-11
Rxrg	-2.87567	7.69466e-11
Scube3	-1.24129	7.70548e-11
Adssl1	-0.80088	7.80807e-11
Jun	0.787695	7.94755e-11
St8sia2	-1.05615	8.19842e-11
Gpx1	-0.61279	8.37295e-11
Me3	-0.473306	8.45815e-11
Ebf4	0.72373	8.70421e-11
Acvrl1	-0.69936	1.07505e-10
St6gal2	-0.626148	1.08978e-10
Gpr83	-0.910718	1.10644e-10
Postn	-1.68157	1.21622e-10
Rcan1	-0.433409	1.3636e-10
Npy2r	2.1295	1.63576e-10
Npy	-0.862188	1.75698e-10
Npr3	0.836754	1.92215e-10
Opn3	-1.13269	1.98719e-10
Dhx33	0.637066	2.02862e-10
Fat3	-0.665322	2.03677e-10
Tmem255b	1.34384	2.19744e-10
Stard8	-0.836083	2.30178e-10
Tagln3	-0.460137	2.30182e-10
Icosl	0.986761	2.34507e-10
Ptpre	0.64041	2.44687e-10
2310002F09Rik	2.31416	2.49454e-10
Ppl	1.69458	2.5828e-10
Ptger3	1.18264	2.60412e-10
Atp2b3	0.761526	2.63875e-10
1700037H04Rik	-0.777341	3.08588e-10
S100a6	-0.737993	3.19395e-10
Agt	1.71948	3.37631e-10
Kctd8	-0.758156	3.37945e-10
Carmil3	0.593458	3.42928e-10
Pdyn	-1.7968	3.65482e-10
Nrxn1	0.422597	4.2016e-10
Th	-2.85441	4.4522e-10
Jsrp1	-0.970487	4.4734e-10
Mchr1	-0.71051	4.6114e-10
Cyb5a	-0.559406	4.71535e-10
Necab3	-0.640336	6.04275e-10
Wwc1	-0.50126	6.63499e-10
Rgs20	-0.802108	6.65382e-10
Grhl1	0.656671	6.87064e-10
Vill	0.971829	7.04731e-10
Lrrc1	-0.707658	7.11843e-10
Acvr2a	0.704282	7.13921e-10
Omp	-4.35439	7.15967e-10
Sorcs1	-0.59151	7.72384e-10
Ldhb	-0.517084	8.02756e-10
Shb	-0.779905	8.02756e-10
Tmeff1	-0.40697	8.15654e-10
Glis3	0.979628	8.35823e-10
Cdr2	-0.810314	9.00888e-10
9830166K06Rik	1.19075	9.0866e-10
Zfhx3	-0.909217	9.17417e-10
Drd3	-7.75676	1.02136e-09
Rgsl1	1.12237	1.0959e-09
Cpne9	-0.923786	1.09593e-09
Cobl	-0.580388	1.11416e-09
Cgref1	-0.702742	1.19266e-09
Cav2	0.57295	1.29226e-09
A2ml1	0.718255	1.37739e-09
Spock3	-0.813623	1.39842e-09
Akt2	-0.616028	1.40773e-09
Bok	-0.722029	1.45072e-09
Zfpm1	-0.619622	1.54425e-09
Tub	0.620281	1.58374e-09
Klhl13	-1.33112	1.6031e-09
Kctd17	-0.57757	1.62534e-09
Neu2	-1.0825	1.62534e-09
Psat1	-0.394931	1.65989e-09
Lmo1	0.799845	1.71801e-09
Mturn	0.361062	1.7311e-09
Eno2	-0.372932	1.87157e-09
Pianp	-0.501823	1.89622e-09
Id1	3.25383	1.93946e-09
Nek10	1.23796	1.94123e-09
Kcna6	-0.365446	2.01511e-09
Mme	-1.00006	2.16623e-09
Hspa12a	0.481006	2.21239e-09
Cacna2d2	-0.580007	2.26105e-09
Myl4	-1.13095	2.44326e-09
Igfbpl1	-1.79744	2.47147e-09
Onecut2	-1.13813	2.50794e-09
Cacna1e	0.569758	2.624e-09
C1qb	-0.587044	2.624e-09
Napepld	0.74609	2.79156e-09
Apaf1	0.930898	2.79881e-09
Ric8b	-0.522626	2.85691e-09
Lypd1	0.980149	2.91066e-09
Pld5	-1.05707	2.91066e-09
Htr1d	-3.61278	2.94815e-09
Slc6a15	0.481459	2.99198e-09
Stk32a	-1.44679	3.27575e-09
Lratd1	-0.435754	3.34392e-09
Fermt1	5.15566	3.65627e-09
Pcdh9	0.502768	3.65627e-09
Appl2	0.403084	3.6659e-09
Epha6	1.0818	3.95255e-09
Aldh1a7	-2.38053	4.26205e-09
Kcnn2	0.424931	4.26986e-09
Popdc3	2.58759	4.35291e-09
Fbn2	1.01139	4.52294e-09
Fam171a1	-0.492115	4.63314e-09
Cdk5r2	-0.527652	4.63314e-09
Clec12a	-3.2099	4.66895e-09
Prss8	5.35566	5.12994e-09
Abcc12	-2.80834	5.33851e-09
Disp2	0.458278	5.44277e-09
Sertad4	-0.87957	5.49748e-09
Lsamp	0.496259	5.78743e-09
Gpd1	-0.499779	6.00021e-09
Unc13b	0.54415	6.15236e-09
Igsf1	1.78934	6.24303e-09
Adgra1	0.519647	6.97517e-09
Sntb1	1.22671	7.03135e-09
Fezf2	0.658621	7.6113e-09
Syndig1	-0.690665	7.6113e-09
Pxdn	0.647804	7.75607e-09
Cdk14	0.361984	8.29634e-09
Pde4b	-0.38145	8.29634e-09
Prkar1b	-0.389821	8.67617e-09
Slco5a1	-1.46823	8.85335e-09
Chrdl1	-0.657634	8.90204e-09
Dock9	0.624012	8.92162e-09
Mast1	0.729789	9.00347e-09
Prss56	-4.48667	9.53274e-09
Kirrel2	-0.763277	9.76869e-09
Carhsp1	-0.573065	1.00626e-08
Gpc4	0.877244	1.06676e-08
Stk26	-0.858686	1.06676e-08
Olfm4	2.6796	1.07531e-08
Fscn1	-0.618099	1.07973e-08
Kl	3.00369	1.08278e-08
Ptp4a3	-0.606187	1.16613e-08
Htr5b	1.87207	1.2127e-08
Tfr2	0.839886	1.23211e-08
Lefty2	2.79369	1.34001e-08
Gm10635	-3.25893	1.3997e-08
Dlx5	-1.22435	1.4763e-08
Smarcd1	-0.571229	1.50223e-08
Septin5	-0.574925	1.61251e-08
Cntnap5a	0.631488	1.65126e-08
Adamts9	1.58526	1.66938e-08
Zmym6	0.449951	1.68519e-08
Micu1	-0.388187	1.94755e-08
Hectd2	0.635633	1.96305e-08
A830036E02Rik	0.385096	1.98026e-08
Mapk8ip1	-0.396249	2.00122e-08
Ccdc136	0.504229	2.06527e-08
Dpysl3	0.607363	2.08543e-08
Mpp7	-1.19386	2.12509e-08
Ntf3	2.29102	2.23104e-08
Rgs2	-0.50916	2.40073e-08
Hdac7	0.519136	2.48691e-08
Pcsk9	-1.50983	2.56454e-08
Smim1	-0.696236	2.58219e-08
Isl1	-5.78928	2.64928e-08
Srgap1	-0.692704	2.76565e-08
Pde1c	-0.992597	2.78502e-08
Dpysl4	0.469077	2.79459e-08
Lrrtm3	-0.485656	2.84578e-08
C130074G19Rik	-0.79915	2.84578e-08
Kcnc4	0.438762	2.88661e-08
Eif2ak4	0.568662	2.95502e-08
Slc4a11	-1.6468	3.08429e-08
Gm39377	-2.89722	3.11335e-08
Dpp6	0.329223	3.19399e-08
Mpped2	-0.508229	3.29815e-08
Rasgrf1	0.318004	3.33183e-08
Telo2	0.517678	3.51206e-08
Gad2	-0.701806	3.51206e-08
Arhgap39	0.572091	3.51444e-08
Itpk1	-0.423291	3.51444e-08
Gm9899	-0.56295	3.6085e-08
Pmaip1	-1.26232	3.70912e-08
Scml4	1.51275	4.1068e-08
B3galt5	-0.543496	4.11928e-08
Tmem40	-1.61748	4.26616e-08
Dach1	-1.65121	4.34368e-08
D630023F18Rik	1.1576	4.40821e-08
Grk5	-0.520369	4.47468e-08
Nexmif	0.694431	4.48338e-08
Crybg3	-0.870553	4.57999e-08
Upb1	-2.81237	4.82874e-08
Krt80	-2.02637	5.04554e-08
Lxn	0.629574	5.30567e-08
Efhd2	-0.499139	5.37917e-08
Musk	-2.04513	5.39904e-08
Akt3	0.355313	5.46806e-08
Zfhx4	-0.840463	5.55653e-08
Ablim2	-0.457062	5.80757e-08
Nav1	0.55142	5.87019e-08
Grin3a	0.587114	5.88592e-08
Lrrc75a	-0.516934	6.07362e-08
Klk8	1.52294	6.58574e-08
Jcad	-0.400621	6.92853e-08
Clrn1	2.5903	7.54555e-08
Arhgdib	-0.878769	7.78686e-08
Mtss1	0.451689	7.88238e-08
Nckap5	0.870183	8.17751e-08
Prox1	1.4076	8.21038e-08
Pdp1	-0.630568	8.43247e-08
Slfn2	-1.28017	8.43247e-08
Kcng2	0.773265	9.08944e-08
Dnah5	1.14651	9.29404e-08
Lamc2	0.699706	9.33947e-08
Slmap	-0.401444	9.44007e-08
Ahcyl2	0.326651	9.83458e-08
Zfp827	-0.353965	9.89118e-08
Fgf10	0.597713	9.89993e-08
Gm36251	1.68104	1.0028e-07
Id4	-0.602396	1.01309e-07
Pygo1	0.406854	1.04046e-07
Abcb9	-0.443888	1.05925e-07
Igfn1	0.702003	1.06188e-07
Inka2	-0.507049	1.06188e-07
St18	0.891509	1.07724e-07
Ankrd63	-1.1994	1.07812e-07
Faah	0.404823	1.11205e-07
Crabp1	-2.39337	1.12049e-07
Ak5	0.509355	1.14827e-07
Cplx2	-0.280792	1.15981e-07
Phlda3	-0.689187	1.16403e-07
Gdpd5	-0.491537	1.18055e-07
Btbd11	0.461463	1.2139e-07
Synpo2	-0.717081	1.2139e-07
Arhgef6	0.552559	1.30223e-07
Cdc25b	0.567086	1.37956e-07
Cyld	-0.41816	1.4161e-07
4930426D05Rik	-1.6847	1.44099e-07
Kcnk1	-0.451579	1.46258e-07
Carns1	-0.746405	1.58041e-07
Mcm5	-0.688545	1.701e-07
Lrrn4	2.03125	1.70751e-07
Cyp27a1	-0.84813	1.7235e-07
Abca12	2.88524	1.74898e-07
Numb	-0.466302	1.74918e-07
Tpbgl	-1.28311	1.76094e-07
Adgrl2	-0.483851	1.77311e-07
Adamts18	-1.17135	1.77311e-07
Greb1	-1.81713	1.83226e-07
Macir	-0.550981	1.9177e-07
Mgll	-0.453059	1.93754e-07
Dlg5	0.746703	1.95427e-07
Zfp185	1.51464	1.97665e-07
Lhx2	0.468083	1.98003e-07
Ankk1	-4.11536	2.00346e-07
Dkkl1	-0.676131	2.08512e-07
Ppm1e	0.4321	2.10317e-07
Slc4a10	0.410154	2.10377e-07
Tead1	0.677005	2.11284e-07
Sobp	0.393886	2.37147e-07
Snai3	-3.25248	2.38457e-07
Plxna1	0.649917	2.509e-07
Mdfic2	1.39321	2.65262e-07
Ppp2r2a	-0.427497	2.75447e-07
Vstm2l	-0.605748	2.77299e-07
Glra3	0.986842	2.89229e-07
Pxn	0.403439	2.9629e-07
Cdh2	0.435971	2.98234e-07
Col23a1	1.43235	2.9914e-07
Otop2	-1.49681	3.0274e-07
Plxna3	0.719533	3.05254e-07
Hapln2	-0.730926	3.05254e-07
Adamtsl5	-0.874427	3.13633e-07
Zfp853	0.738162	3.17002e-07
Nr2f2	1.80953	3.19365e-07
Ppfia2	0.41936	3.26673e-07
Ppp1ca	-0.513183	3.29557e-07
Clspn	-1.47154	3.30826e-07
Tubb4a	-0.360338	3.46527e-07
Gm12992	-1.36883	3.68288e-07
Tuba8	-0.965577	3.73293e-07
Abhd11os	-1.41024	3.73293e-07
Psd3	0.468102	3.88261e-07
Ust	0.637682	3.98839e-07
Lingo2	0.421087	3.98839e-07
Bcl9	0.471756	3.98962e-07
Tcf7	-0.867238	4.17796e-07
H2-D1	-0.530808	4.29789e-07
Ccn4	-1.04449	4.30702e-07
Rxfp2	-2.18954	4.31749e-07
Myo3b	-1.44695	4.34138e-07
As3mt	-0.67584	4.36876e-07
Evc	0.592158	4.38597e-07
5830408C22Rik	-1.72	4.45573e-07
Ly6c1	-0.710903	4.46953e-07
Asb2	-1.13699	4.47204e-07
Cartpt	-1.82709	4.50254e-07
Myo1b	-0.37743	4.57016e-07
Tpm2	-0.864868	4.63767e-07
Tdrd5	1.13821	4.76194e-07
Baiap2	-0.459583	4.77218e-07
Nkd2	1.1545	4.82855e-07
Tuba4a	-0.376611	4.99755e-07
Fgf1	-0.35173	5.22889e-07
Dcn	2.06204	5.24024e-07
Slc18a3	-3.72362	5.27209e-07
Ppp1r14c	0.522101	5.3543e-07
S100pbp	-0.465294	5.53461e-07
Luzp2	-0.345826	5.56589e-07
Ptch2	-0.981817	5.64985e-07
Trhr2	-1.08894	5.68771e-07
Ptgs1	-0.46219	5.721e-07
Fbn1	0.730956	5.85504e-07
Cyp2s1	-1.01555	5.86068e-07
Rps4l	0.942347	5.88616e-07
Cd163	-1.35558	5.90934e-07
P2ry1	-1.50727	5.92681e-07
Ap1s1	-0.481557	5.92938e-07
Ephb2	0.682829	6.05214e-07
Arhgdia	-0.509625	6.06751e-07
Vat1	-0.560953	6.06751e-07
Ivd	0.352324	6.29439e-07
Pde4a	-0.32186	6.31785e-07
Lmo3	-0.66203	6.62763e-07
Stx1b	-0.334007	6.74078e-07
Galns	0.703327	6.94793e-07
Tmem63a	-0.504637	7.0065e-07
Ephb1	-0.496319	7.18762e-07
Scube1	-0.675466	7.21929e-07
G630016G05Rik	-1.0886	7.67659e-07
Hhatl	-0.604107	7.83875e-07
Atp2b4	0.56419	7.884e-07
Itga9	-0.82358	8.36885e-07
Lzts3	-0.409452	8.41921e-07
Tmem91	-0.673248	8.98041e-07
Fhad1	-0.915719	9.14726e-07
Slc14a1	0.602055	9.2052e-07
Ctbp2	0.57408	9.27288e-07
6530402F18Rik	0.515379	9.28878e-07
Zbtb16	0.815976	9.41038e-07
Ypel2	-0.49635	9.6892e-07
Adcy1	0.70541	9.88136e-07
Inpp5a	-0.420548	9.91734e-07
Gpr68	0.843255	9.92593e-07
Gm9866	0.440591	9.92593e-07
Gm20187	0.440591	9.92593e-07
Nkx2-1	-2.20856	9.99668e-07
Leprotl1	-0.355129	1.02058e-06
Fam241a	-0.844027	1.02417e-06
Kcns2	-0.649658	1.03182e-06
Aplp2	-0.242725	1.03394e-06
Cwh43	-0.961325	1.03394e-06
Neto2	-0.555492	1.03778e-06
Map2k6	0.874806	1.05812e-06
Rnd2	-0.527631	1.05812e-06
Tgfb3	-0.511826	1.05957e-06
Sulf2	-0.341885	1.08094e-06
Ttr	6.07899	1.11753e-06
Fnip2	0.431559	1.29548e-06
Mab21l1	2.74175	1.30093e-06
Tsnax	-0.486922	1.36171e-06
Anln	-0.645034	1.38236e-06
Pkdcc	0.601079	1.44958e-06
Igfbp5	0.518611	1.44958e-06
Lmo4	-0.377468	1.45872e-06
Vwa7	-2.25458	1.46116e-06
Ctsb	-0.364855	1.46372e-06
Tnc	1.08334	1.48748e-06
H2-T23	-0.835684	1.56842e-06
Bicral	0.36449	1.59951e-06
Tnfaip8l3	0.838935	1.61609e-06
Ccdc42	-2.16343	1.61819e-06
Med12	0.750265	1.65761e-06
Krt9	-0.940307	1.70194e-06
Sgk3	-0.508291	1.74856e-06
Oaz1	-0.283879	1.75061e-06
Stmn1	-0.370051	1.78737e-06
Rcan2	-0.536211	1.84178e-06
Malat1	-0.580729	1.86582e-06
Acy3	-1.05214	1.91316e-06
Zfp831	0.518617	1.97162e-06
Ttc9b	-0.592276	2.07237e-06
Mypop	-0.482183	2.10389e-06
Timmdc1	-0.530691	2.16422e-06
Ckb	-0.478743	2.21698e-06
Zfp697	0.484528	2.22673e-06
Eya1	0.612099	2.23358e-06
Ghsr	4.05697	2.24553e-06
Ptpn14	1.64121	2.24553e-06
Cdh20	0.645944	2.29735e-06
Arhgef15	-0.533631	2.30243e-06
Sema5b	-0.542462	2.37184e-06
Ppp1r2	-0.611311	2.38513e-06
E230025N22Rik	-4.34381	2.38513e-06
Ubl3	-0.347925	2.40326e-06
Wnt5a	0.628905	2.40387e-06
Cachd1	0.846354	2.40949e-06
Comt	-0.34721	2.42881e-06
Cdh10	-0.379464	2.43319e-06
Rxfp3	1.21876	2.46782e-06
Pknox1	-0.557486	2.49033e-06
Rxrb	-0.343353	2.51269e-06
Hras	-0.47431	2.51589e-06
Hsd11b1	0.831592	2.55146e-06
Tiam1	0.624882	2.5782e-06
6330403K07Rik	-0.387062	2.59008e-06
Pkd1l3	1.12123	2.5907e-06
Cerox1	-0.592398	2.59404e-06
Uggt2	0.504861	2.60312e-06
Slc38a3	-0.465009	2.61206e-06
Fam102b	-0.529647	2.62403e-06
B3gnt2	-1.00364	2.62508e-06
Cystm1	-0.580504	2.65053e-06
Htr1a	0.522249	2.70552e-06
Pglyrp1	-0.999672	2.73637e-06
Camk1g	-0.431691	2.7438e-06
Calca	1.9269	2.78128e-06
Dhtkd1	0.638964	2.8913e-06
C1qc	-0.549541	2.90184e-06
Nhsl1	0.56914	2.96768e-06
Bag5	-0.439553	3.03198e-06
Epn3	1.84484	3.0417e-06
Tfap2d	-2.19018	3.0536e-06
Lrp8os2	-1.27686	3.06256e-06
Ncoa1	0.306304	3.06505e-06
8030453O22Rik	-0.849838	3.10106e-06
Lrrk2	-0.650838	3.11326e-06
Cfl1	-0.334266	3.15203e-06
Sema4a	-0.417669	3.15203e-06
Top2a	-1.27148	3.15203e-06
Prss22	-1.45473	3.22567e-06
Smarcd3	-0.439927	3.30612e-06
Acy1	-0.74975	3.32538e-06
Fbxo32	-0.6991	3.36125e-06
2900052N01Rik	0.566	3.40229e-06
Phkg1	0.417122	3.54414e-06
Slit3	0.717602	3.59126e-06
Ccng2	-0.384854	3.71772e-06
Egfr	0.545016	3.72309e-06
Epha4	0.455027	3.74422e-06
Tmem74	0.60144	3.88302e-06
Igsf21	-0.496743	4.01891e-06
1700003D09Rik	-2.21131	4.05638e-06
Spint2	0.643394	4.20501e-06
Cldn11	-0.541259	4.23699e-06
Apol7a	2.18116	4.23755e-06
Ezr	-0.512246	4.23888e-06
Reln	0.696344	4.29634e-06
Tnrc6c	0.455633	4.29634e-06
Nphp3	0.558575	4.30003e-06
Kcnh1	-0.491627	4.30003e-06
Acsm5	-3.20892	4.30003e-06
Fgf3	-2.90286	4.33928e-06
Golm1	0.562642	4.37367e-06
Ociad2	-0.391145	4.47448e-06
Glul	-0.418652	4.52329e-06
Sgpp2	-0.542217	4.56111e-06
Garem1	0.523054	4.67003e-06
Ccm2	-0.440644	4.84154e-06
Matn2	0.37707	4.94812e-06
Ms4a15	-9.43088	4.94812e-06
Trhde	0.530678	5.02118e-06
Ptpru	0.458846	5.07378e-06
Kcnd3	0.464935	5.08737e-06
Rph3al	1.20362	5.1531e-06
Stpg1	1.42869	5.1578e-06
Cerkl	1.86063	5.17823e-06
Cyth3	0.348605	5.19416e-06
Vwa5b1	-0.661904	5.28366e-06
Cers4	0.291751	5.37564e-06
P4hb	-0.321263	5.40412e-06
CK137956	-1.24685	5.42426e-06
Tnfrsf8	-1.20938	5.43367e-06
Kcnj2	-0.819283	5.44235e-06
Sh3bgrl3	-0.507592	5.53416e-06
Adcy6	0.516589	5.57344e-06
Paqr6	0.824241	5.59316e-06
Htr4	1.52389	5.61206e-06
Klc2	-0.387381	5.67244e-06
Ttc13	0.396178	5.73235e-06
Kmt2d	0.679051	5.94208e-06
Stoml3	-2.35153	6.07258e-06
Gm20754	1.10785	6.1701e-06
Smo	0.499521	6.23061e-06
Cdk18	-0.519069	6.23061e-06
Gfra2	-0.662692	6.2392e-06
Gm11681	2.48079	6.24739e-06
Magee2	0.850016	6.24739e-06
Ndel1	-0.304547	6.25641e-06
Zic1	-1.23111	6.37603e-06
Sorbs1	0.595604	6.37976e-06
Chst15	-0.460944	6.39517e-06
Sstr4	0.771987	6.60655e-06
Prdm12	-3.28707	6.70715e-06
Iyd	3.18216	6.70899e-06
Pdia5	-0.761327	6.80042e-06
Celsr3	0.682242	6.8583e-06
Fgd4	0.553084	6.87499e-06
Lims2	-0.605828	7.05183e-06
Fam78a	-0.658788	7.07503e-06
Peak1	0.62761	7.22286e-06
Cdk17	-0.344155	7.25659e-06
Brinp3	0.475902	7.36306e-06
Plcl2	-0.403388	7.36306e-06
Creld1	-0.320296	7.51797e-06
Hopx	0.648111	7.59484e-06
Lcorl	0.48129	7.63015e-06
Gm3414	0.48129	7.63015e-06
Btbd17	-0.584115	7.64762e-06
Intu	0.509224	7.7757e-06
Eng	-0.428926	7.80201e-06
Ptms	-0.517218	7.9415e-06
Plekhg4	-0.96943	7.99822e-06
Krt10	-0.935614	8.0141e-06
Tnfrsf11b	-1.08101	8.1372e-06
Dnpep	-0.37589	8.21435e-06
Tspan9	0.413588	8.61689e-06
Kcnk10	0.720315	8.69887e-06
Best3	3.22573	8.86995e-06
Fam163b	-0.397807	8.86995e-06
Hey1	-0.419373	8.86995e-06
Zfp385a	-0.479909	8.91035e-06
Adcyap1	-1.06527	8.93978e-06
Zfta	0.395939	9.09603e-06
Kash5	-0.782193	9.16468e-06
Cxcl14	-0.43878	9.20745e-06
Tubb3	-0.342308	9.22314e-06
Elmod1	-0.429915	9.31934e-06
Fam131b	-0.260853	9.33464e-06
Slc22a3	-1.02884	9.41562e-06
Ybx2	0.720035	9.45037e-06
Sh3bp4	0.615947	9.45236e-06
Kcnk9	0.523074	9.46263e-06
Sema4g	0.54513	9.46987e-06
Ptprd	0.372031	9.4803e-06
Rhoa	-0.307616	9.53656e-06
Grik1	0.48006	9.83276e-06
Syce2	0.934857	9.94677e-06
Agtr1a	-2.00333	1.00442e-05
Pcdh10	-0.382935	1.00527e-05
Smim43	-0.652768	1.01001e-05
Krt77	0.973678	1.01077e-05
Trpc3	-0.620161	1.01109e-05
Dlx2	-0.656076	1.02387e-05
Fgf13	0.333425	1.02713e-05
Lama4	0.598538	1.03737e-05
Zfp385b	-0.506229	1.03881e-05
Gm10421	-1.6312	1.04389e-05
Cck	-0.442485	1.04502e-05
Cnnm1	0.276137	1.05004e-05
Rasl11a	0.951625	1.05301e-05
D7Ertd443e	-0.924374	1.06644e-05
6430571L13Rik	-0.759565	1.06686e-05
Tspear	-4.31095	1.08146e-05
Fis1	-0.378677	1.08968e-05
Slc2a1	-0.382493	1.09586e-05
Trnp1	-0.472126	1.09607e-05
Ryr1	-0.50209	1.12419e-05
Unc5c	0.510982	1.12644e-05
Pofut1	0.483146	1.14447e-05
Casp1	1.14232	1.14465e-05
Zfp648	1.37204	1.15119e-05
Sigmar1	-0.397586	1.15478e-05
Dnlz	-0.380408	1.16588e-05
Homer2	0.565668	1.17061e-05
Kmt2a	0.640576	1.17268e-05
Emid1	-0.895263	1.20284e-05
Pdzd11	-0.403401	1.25941e-05
5330416C01Rik	-1.12388	1.27459e-05
Myo5b	0.721383	1.28359e-05
Nfatc2	-0.502578	1.29205e-05
Hspa2	0.564594	1.2922e-05
Apln	-0.63143	1.32785e-05
Angpt1	0.951707	1.32902e-05
Lhfpl2	0.49759	1.33026e-05
Pias4	-0.322008	1.33026e-05
Scgn	-3.69514	1.34799e-05
Cyfip1	0.252236	1.38256e-05
Arl5b	0.584967	1.40407e-05
Tsc22d4	-0.394937	1.42676e-05
Galnt15	-0.901507	1.43533e-05
Ctxn1	-0.472605	1.44454e-05
Rev3l	0.476116	1.53629e-05
Dlgap3	-0.410127	1.55694e-05
Chst9	2.29418	1.55746e-05
2810032G03Rik	-0.658628	1.55828e-05
Inhbb	0.816611	1.57519e-05
Il20ra	-2.37905	1.57519e-05
Adamts17	0.691584	1.61459e-05
Gjb1	-0.849867	1.63309e-05
Mlf2	-0.367155	1.64053e-05
Gmnn	-1.1726	1.64053e-05
Galnt3	1.0198	1.64731e-05
Ndrg4	-0.299263	1.67049e-05
Mtrfr	-0.529261	1.75394e-05
Sun2	-0.392585	1.77251e-05
Tmem196	-0.661063	1.77262e-05
Atp8b2	0.371426	1.80085e-05
Pdzph1	-0.951892	1.80336e-05
Pou6f2	-0.963876	1.80662e-05
Srxn1	-0.369923	1.81315e-05
Tomm70a	-0.38105	1.82676e-05
Lemd1	-1.32934	1.84951e-05
Paqr3	0.576719	1.86931e-05
Chchd10	-0.480616	1.87821e-05
Scg2	-0.877406	1.88784e-05
Dcaf7	0.309959	1.88928e-05
Dlgap1	0.268905	1.90581e-05
Samd5	0.545368	1.91192e-05
Zic3	-0.83913	1.91576e-05
Sema3e	0.503277	1.94272e-05
9330188P03Rik	-0.952518	1.96755e-05
Col17a1	-1.83734	1.97324e-05
Tyro3	-0.408196	1.98262e-05
Fth1	-0.372876	1.98634e-05
Rgs8	-0.408643	2.00591e-05
Sp8	-1.96025	2.05267e-05
Iqgap2	0.521631	2.07378e-05
Pcsk2	-0.30664	2.07991e-05
Ntn1	-0.724812	2.09063e-05
Aspg	-0.964511	2.11094e-05
Ipw	0.477458	2.17027e-05
Notch2	0.534257	2.17528e-05
Smpdl3a	-0.424269	2.19195e-05
Atf6	-0.384581	2.19779e-05
Csdc2	-0.482639	2.21225e-05
Hcn1	0.35465	2.28435e-05
Zfp57	0.628866	2.32612e-05
Dennd3	0.548659	2.32735e-05
Camk2d	0.605473	2.35777e-05
Epb41	-0.502077	2.39018e-05
Nkain3	1.34697	2.39642e-05
Col28a1	1.56234	2.41731e-05
Grin2a	0.390386	2.42938e-05
Sec61a2	0.344966	2.44169e-05
Bcl11b	-0.507478	2.45638e-05
Ankrd13a	-0.313616	2.48971e-05
Setbp1	0.46695	2.5152e-05
Pck2	0.423648	2.52724e-05
Akain1	0.665422	2.57208e-05
Flnb	0.872796	2.59197e-05
Ap1s2	-0.654159	2.61106e-05
Ttc21b	0.456626	2.63194e-05
Nlk	-0.38292	2.63194e-05
Fry	0.53043	2.63357e-05
Fbln2	0.498822	2.69893e-05
Prickle2	0.395841	2.78723e-05
Sod3	-0.523524	2.78723e-05
Tmod2	0.341618	2.82974e-05
Asb11	-1.05445	2.85827e-05
4930578M01Rik	0.753487	2.89242e-05
Cdh8	0.431932	2.89586e-05
Gnaq	0.213004	2.93404e-05
Cap1	-0.325356	2.93404e-05
Six3os1	-4.39058	3.00404e-05
Ccdc97	-0.365766	3.01405e-05
Cyp2g1	-4.30366	3.01405e-05
Cntfr	-0.408296	3.10811e-05
Slc28a1	-2.24958	3.10811e-05
Cdo1	-0.507912	3.14949e-05
Dscam	0.364614	3.17134e-05
Kcnh2	-0.317556	3.17134e-05
Cabp1	-0.486541	3.17134e-05
Plin4	-1.59679	3.17134e-05
N4bp3	-0.38067	3.17714e-05
Leng8	0.354633	3.19672e-05
Fancb	-0.923149	3.20399e-05
Syt5	-0.306039	3.2631e-05
Tpm1	-0.338346	3.31684e-05
Emc4	-0.307559	3.32888e-05
Ebf1	-0.810718	3.33045e-05
Pygb	0.273389	3.351e-05
Sh3bp5	0.346099	3.4369e-05
Eomes	-4.78417	3.52247e-05
Srrm2	0.490867	3.63046e-05
Ptpra	0.274539	3.66875e-05
St8sia1	0.374651	3.67283e-05
Prkcz	-0.242707	3.67393e-05
Sfmbt2	0.725871	3.71078e-05
Abcc8	0.620444	3.71167e-05
Szt2	0.526513	3.71167e-05
Plxna4	0.4581	3.71167e-05
Nfix	0.443653	3.71167e-05
Zmat4	0.52371	3.7324e-05
Slc16a2	0.490899	3.81034e-05
Adra2b	-2.7761	3.8168e-05
Gde1	-0.255914	3.84391e-05
Cd302	-0.577082	3.88844e-05
Tnnt1	-1.27928	3.98008e-05
Prss12	-0.609137	3.98221e-05
Il11ra1	-0.46041	3.99158e-05
Washc2	0.304791	4.02335e-05
Tbr1	-0.443587	4.04796e-05
Gmnc	1.44744	4.06886e-05
Ppp1r11	-0.365078	4.07114e-05
Bank1	-1.21533	4.09904e-05
Egfem1	0.64598	4.13576e-05
Fndc4	0.364138	4.13873e-05
Tnfrsf18	0.868931	4.19215e-05
Pdrg1	-0.383613	4.2181e-05
Bcl7b	-0.375091	4.2648e-05
Ryr2	0.574099	4.34709e-05
Plxnb1	0.366988	4.38152e-05
Epha5	0.331302	4.41502e-05
Lifr	0.350403	4.45098e-05
Cmc2	-0.569564	4.4974e-05
Colq	-1.49691	4.65211e-05
Maml3	-0.755498	4.66464e-05
Sugp2	0.290266	4.73432e-05
Slc8a3	-0.469283	4.73555e-05
Pnck	0.444244	4.76079e-05
Adamts20	0.617389	4.77598e-05
Adamts10	0.397276	4.788e-05
Cd59b	-1.33686	4.8344e-05
Sp7	-1.30306	4.90789e-05
Ankrd40	-0.256095	4.93165e-05
Slc7a14	0.445537	5.00334e-05
Dzip1	0.377241	5.01694e-05
Cadm1	0.392594	5.05805e-05
Itgb2	-0.579107	5.19678e-05
Msx1	1.13826	5.27814e-05
3110006O06Rik	2.63416	5.44112e-05
Ago1	0.367352	5.44334e-05
Fjx1	-0.419713	5.44334e-05
St8sia3	-0.435206	5.47119e-05
Ankrd22	4.69922	5.50632e-05
Hrh1	0.582513	5.50981e-05
Slc29a4	1.10194	5.51557e-05
Cfap58	1.97794	5.52565e-05
Thap7	-0.416848	5.55148e-05
Plekhb1	-0.526789	5.58579e-05
G6pdx	-0.352245	5.64554e-05
Adamts2	0.634653	5.67897e-05
B230216N24Rik	0.549045	5.67897e-05
Erbb4	0.433933	5.67897e-05
Il34	-0.442931	5.7291e-05
Arfgef3	0.414556	5.73646e-05
Nt5e	-0.844437	5.74572e-05
Ubtd1	-0.50953	5.76776e-05
Slc35b4	-0.293787	5.91465e-05
Arid5a	0.774638	5.95534e-05
Ighg2c	-0.91527	6.04117e-05
Ehhadh	-0.989849	6.04393e-05
Cyb5r4	-0.418472	6.06198e-05
Rasal1	0.493327	6.13445e-05
Ttyh3	-0.329597	6.15041e-05
Itga3	0.44456	6.15325e-05
Sema6d	0.32912	6.23177e-05
Tnip1	-0.395685	6.28778e-05
H2-M5	1.08047	6.36363e-05
Ypel1	0.44597	6.46036e-05
Map4k3	0.270712	6.56998e-05
Shroom1	-0.472359	6.56998e-05
Ubp1	0.30805	6.57752e-05
Cap2	-0.295766	6.5951e-05
Zfp608	0.444068	6.61132e-05
Mst1r	1.07396	6.69388e-05
Dhrs7	-0.475664	6.72034e-05
Fads2	0.275661	6.88198e-05
Cmtm4	0.322653	6.89236e-05
Scrt1	-0.434282	6.89236e-05
Gm15663	-0.503244	7.06871e-05
Adcy10	1.26524	7.08108e-05
Alkal2	1.29211	7.16517e-05
Bpifb3	-5.4416	7.19489e-05
Ift140	0.464641	7.35829e-05
Kcnma1	0.408018	7.35829e-05
Trbc2	-1.20421	7.35829e-05
Vgf	-0.489584	7.36422e-05
Tmem145	0.486314	7.39898e-05
Melk	-1.57954	7.52138e-05
Ccdc27	-1.30417	7.5948e-05
Srgap3	0.307976	7.6972e-05
Gcn1	0.373034	7.70401e-05
Pls3	0.350731	7.70872e-05
Rhbdf1	0.471563	7.75635e-05
Arsj	1.07107	7.79917e-05
Tdrp	-0.464134	7.8306e-05
Sfrp1	-0.599583	7.87929e-05
Fam135b	0.541918	7.90836e-05
Plcxd1	-0.591195	7.96471e-05
Gamt	-0.436324	7.98298e-05
Rbfox1	-0.213341	8.06233e-05
Cpeb4	0.357444	8.11317e-05
Pcdh15	0.516519	8.21545e-05
Hcn2	-0.400458	8.25629e-05
Apba1	0.289009	8.26368e-05
Rbfox3	-0.27208	8.3007e-05
Dph6	-0.378446	8.31748e-05
C1qa	-0.525651	8.32439e-05
Ubr4	0.469733	8.53054e-05
Ccdc71l	0.376885	8.88535e-05
Alcam	-0.452874	8.96829e-05
Dgkz	-0.38599	8.96834e-05
Cryab	-0.543473	9.03801e-05
Mbd4	0.44773	9.08682e-05
Egln1	-0.283187	9.08682e-05
Lrrc4	0.250159	9.12434e-05
Uvssa	0.510691	9.14111e-05
Bcl11a	0.278933	9.20081e-05
Gm4202	0.911146	9.27659e-05
Tmem119	-0.358019	9.39879e-05
Lbhd2	-2.52755	9.51053e-05
Cybrd1	0.839331	9.53692e-05
Selenow	-0.422262	9.61527e-05
Csnk1g2	-0.272434	9.67584e-05
Lurap1l	0.474873	9.69616e-05
Tmem41a	-0.451932	9.71935e-05
Neurod2	0.392856	9.79259e-05
Nek6	0.315837	9.79259e-05
Hdgf	-0.258353	9.79259e-05
Cplx1	-0.43424	9.79259e-05
Apod	-0.571377	9.79259e-05
Itpr1	-0.466756	9.7948e-05
Vmp1	-0.315652	9.86013e-05
Josd2	-0.358181	9.91097e-05
Cttn	0.261776	9.96996e-05
Dop1a	0.286283	9.9793e-05
Umad1	-0.350405	9.9793e-05
Cx3cl1	-0.408657	9.9793e-05
Rasa4	-0.6507	9.9793e-05
Plekhg5	0.384435	0.000100717
Ccnjl	0.737548	0.000101929
Lpin2	0.36584	0.000102092
Zfp783	0.521097	0.000103373
Gm14204	-0.625435	0.000103373
Emb	0.491271	0.000104249
Dock7	0.389164	0.000104639
Stim1	-0.204229	0.000104865
Adcy2	-0.30951	0.000104944
Htr7	0.65101	0.000105003
Plxnd1	0.475578	0.000105544
Rab3c	0.497836	0.000106777
Cops7a	-0.322481	0.000107159
Dbndd2	-0.361802	0.000108205
St3gal5	-0.405921	0.000108205
Arhgef39	-1.45618	0.000108205
Xlr3a	1.83479	0.000108231
Osbpl8	-0.439841	0.000108799
Abca8b	0.360904	0.000109323
Trpc5	1.30622	0.000109526
Cavin3	-0.572945	0.000113409
Pdcd6	-0.358571	0.00011607
Plxnc1	0.480697	0.000117336
Gprin3	-1.11027	0.000117393
Nrgn	-0.472015	0.000118126
Rtl8c	-0.318191	0.00011852
Foxo1	-0.500015	0.000118612
Klhl14	-1.198	0.000120301
Cep126	-0.366422	0.000121334
Cuta	-0.336384	0.000121576
Nbea	0.484291	0.000124928
Scrn1	-0.26714	0.000126392
Nlrp10	-2.78884	0.000126392
Chd3	0.348327	0.000126672
Tigar	-0.290663	0.000127067
Entpd3	-0.530269	0.000127067
Pcdh1	0.439732	0.000127559
Igdcc4	0.553873	0.000128222
A930033H14Rik	0.817486	0.000128704
Fbxo7	-0.283197	0.000128704
Slitrk3	0.308507	0.000129311
Padi6	-2.14834	0.00013101
Uqcr11	-0.334773	0.000134111
Sox4	-0.409556	0.000134516
Dgkb	-0.525785	0.000135695
Tmod1	-0.507016	0.000138099
Dpm3	-0.508231	0.000138287
Hbegf	-0.505387	0.000140647
Npas3	0.455387	0.000141099
H2-Q2	1.61295	0.000143236
Ildr2	0.414613	0.000144498
Ikzf3	-3.38901	0.000144882
Rfx3	0.497909	0.000145406
Chmp3	-0.299954	0.000145406
Fbxo10	0.351866	0.000146504
Vps13c	0.495868	0.000146541
Camk2n1	-0.447283	0.000147282
Xdh	-0.755198	0.000147645
Pias3	0.379783	0.000150269
Gnl1	-0.252756	0.000150331
Pard3	-0.496382	0.000152261
Zan	1.9195	0.000154948
Gm31218	1.46267	0.000155213
Cthrc1	-0.658797	0.000157188
Wdr17	-0.288936	0.000157332
Etnppl	-0.684716	0.000158421
Cyp4x1	0.385661	0.000158596
Dmrt3	3.41935	0.000159636
Ttll3	0.452509	0.000160291
Rb1	1.17621	0.000160969
Ankrd27	0.398865	0.000160969
Scd1	-0.400559	0.000160969
Ppp1cc	-0.324333	0.000161712
Ppp1ccb	-0.324333	0.000161712
Slc7a11	0.499155	0.000162255
Dusp4	0.760709	0.000164053
Gsta2	4.55577	0.00016422
Ubxn2b	-0.328371	0.000165409
B2m	-0.392946	0.000166
Dct	-2.4752	0.000166862
Slc39a6	0.377	0.000168235
Ifitm10	-0.493885	0.000168403
Ube2m	-0.262369	0.000170812
Cdkn2c	0.661541	0.00017134
Srrm4	0.552056	0.000174968
Mark1	-0.341479	0.000174968
Angel1	-0.40658	0.000175348
Ppp1r16b	-0.38554	0.000175687
Arrb1	-0.211957	0.000176156
Scn2b	-0.199666	0.00017749
Gm29595	-0.840974	0.000177871
Gm29593	-0.840974	0.000177871
Ssh3	0.433541	0.000179
Rlf	0.402579	0.000179543
Aven	-0.581238	0.000179667
Isca1	-0.358622	0.00017993
Dpy19l1	-0.379094	0.000182161
Shank2	0.471403	0.000183018
Dlx6os1	-0.555766	0.000183018
Zbtb49	0.533502	0.000183072
Col8a1	1.24014	0.000184757
Igfbp7	-0.394412	0.00018497
Rskr	0.719524	0.000186726
Crb3	1.23558	0.000186858
Tbl1x	-0.250882	0.000189765
Vxn	-0.336249	0.000191309
Adcyap1r1	0.353419	0.000191511
Btbd10	-0.289268	0.000191511
Mag	-0.484435	0.000193408
Laptm5	-0.272556	0.000195098
Gm7838	1.51145	0.000195236
Aff4	0.393092	0.000195626
Nfe2l1	-0.186142	0.000195988
Fyco1	0.584014	0.000199386
Ipmk	0.393466	0.000199449
Cop1	-0.355235	0.000199664
Stambpl1	0.409947	0.000199932
Cep85l	0.381904	0.000199932
Ccdc85a	0.367458	0.000199932
Mc3r	-2.8492	0.000199932
Prdm16	0.477551	0.000200111
Entpd1	-0.401859	0.000200111
Ralgps1	0.359897	0.000201317
Cfap44	1.01946	0.000201635
Plscr4	0.580041	0.000202264
Ep400	0.40535	0.000202541
BB031773	-1.92066	0.000202903
Nr4a3	1.60892	0.00020408
Slc35c1	-0.337353	0.000204397
Ptn	-0.405425	0.000207286
Brk1	-0.357845	0.000207322
Ppp1r12c	-0.245599	0.000208475
Nol3	-0.411286	0.000209401
Mta3	0.413478	0.000210769
Atmin	-0.228562	0.000211081
Tlnrd1	-0.346268	0.000212805
H2az2	-0.396087	0.000213389
Lars2	-1.22472	0.000214734
Snapc4	0.415711	0.000216307
Fstl4	-0.394793	0.000216483
Rgs7bp	-0.26634	0.000216527
Nol4	-0.280343	0.000217622
Bend7	-0.880778	0.000219274
Tmem44	0.322021	0.000220721
Hunk	0.645828	0.000222071
Cntn3	0.523142	0.000223091
Odf2	0.386858	0.000224454
Nfat5	0.420692	0.000225089
Cbr3	-0.684526	0.000227741
Pcnx	0.460572	0.00022856
Zfp444	-0.312717	0.000230205
Efna1	0.759179	0.000230437
Tmem200a	0.431387	0.000234321
Sdc2	-0.387548	0.000234699
Npsr1	-0.903343	0.000234867
Adamts19	-2.69057	0.000235974
Slc25a5	-0.263838	0.000236326
Raly	-0.339714	0.000236326
Smc2	0.460353	0.000238864
BC034090	-0.54123	0.000239616
Unc80	0.50236	0.000240015
Tafazzin	0.283269	0.000240928
Csrp1	-0.426148	0.00024199
Pla2g5	-1.02476	0.00024199
Cdkn1a	1.11678	0.000242624
Frzb	-0.530617	0.000243793
Nsd1	0.344196	0.000244279
Snx3	-0.529149	0.000245684
Htra1	-0.46964	0.000247773
Adk	-0.256891	0.000250214
Shisa4	-0.387064	0.000250395
Gpr139	-1.4176	0.000251849
Lamp5	-0.570253	0.000252966
Bri3bp	0.238296	0.000253303
Fam234b	-0.266918	0.000262211
Rtl8a	-0.407928	0.000263196
Olfr550	3.60848	0.000264673
Adgrg6	-0.592366	0.000265073
Fads3	0.367663	0.000265198
A330008L17Rik	0.673032	0.000266633
Adamts15	0.528473	0.000267341
Slc4a5	4.74765	0.00026816
Gbx2	-5.225	0.000271697
Tshz3	0.509995	0.000272286
Zbtb18	0.331281	0.000277687
F2rl2	-1.22799	0.000279782
Hectd4	0.485408	0.0002801
Ackr2	-0.801955	0.000281189
Top1mt	0.479461	0.000282478
Siah3	0.522941	0.000282786
Nectin3	0.334989	0.00028572
Prelp	0.547139	0.000286586
Tbrg1	-0.278362	0.000286617
Nefm	-0.462127	0.000286665
Itprip	1.15748	0.000290006
Dcc	0.518106	0.000290006
Jdp2	-0.43153	0.000290006
Capn5	0.358738	0.000295566
Tbc1d4	-0.430233	0.000297448
Gbx1	-2.92877	0.000298229
Hipk4	-0.312438	0.000298316
Cspg4	0.397699	0.000301335
Rab40b	-0.312307	0.000301335
Sft2d2	-0.346678	0.000301335
Gad1	-0.348838	0.000308547
Arntl2	0.557604	0.000311021
Elob	-0.29074	0.000313279
D16Ertd472e	0.448613	0.000318943
Tubb2b	0.354991	0.000318943
Irs1	0.634246	0.000321091
Grm2	0.43623	0.000321178
Wdr6	0.768593	0.00032432
Deptor	-0.363523	0.00032702
Cyp2a5	-4.66027	0.000327505
Eif1	-0.365214	0.000329516
L3mbtl1	0.585335	0.000331535
Synj1	0.369701	0.000331611
Ehbp1	0.238202	0.000333654
A830082K12Rik	0.399276	0.000335044
Mal	-0.476908	0.000336642
Plppr1	-0.684703	0.000336696
Ints9	-0.337976	0.000337437
Isoc1	-0.443432	0.000337437
Hs6st3	1.6195	0.000339282
Prune1	-0.316039	0.000341782
Smad7	-0.517241	0.000342655
Rif1	0.42017	0.000344594
Tmsb10	-0.466116	0.000344594
Cox7c	-0.36809	0.000344711
Ass1	-0.358958	0.000346889
Adamts14	1.8843	0.00034732
Kcnab1	-0.397785	0.000347624
Impa1	-0.322171	0.000347719
Frem2	0.793318	0.000348523
Habp4	-0.219607	0.000348523
Boc	0.472386	0.000354196
Efhd1	-0.448679	0.000354729
Coa5	-0.269865	0.000354733
Kcnk2	-0.3971	0.000354733
Rtn4	-0.199835	0.000355475
Hr	-0.539698	0.000356243
Aktip	-0.271173	0.000356565
Clip4	-0.338571	0.000357482
Ccna2	0.950885	0.000360284
Tor1b	0.278833	0.000360535
Ly6a	-0.527855	0.000360535
Gm6145	0.428277	0.000365112
Mysm1	0.294772	0.000366062
2610028E06Rik	-1.77318	0.000369449
Sidt1	0.345908	0.000375968
Gprin1	0.315223	0.000378906
Prr32	4.96171	0.000381925
Dusp14	-0.483352	0.000386501
Prlr	3.20328	0.000388111
Ate1	0.280489	0.000388111
Cox6a1	-0.429869	0.00038874
Diras2	-0.402476	0.000389463
Cltb	-0.295106	0.000389486
Wnt2	-0.963594	0.000389486
Adra2c	-0.618843	0.000397117
Usp50	2.04576	0.000398027
Sulf1	-1.02743	0.000398061
Car2	-0.286295	0.000398237
Prkcg	0.393108	0.000398842
Tprn	-0.331978	0.000398842
Ptprn	-0.268229	0.000401335
Ky	-0.670316	0.00040151
Slc7a4	-0.347682	0.000404501
Rps6ka3	-0.251474	0.00040453
Napa	-0.266086	0.000408246
Oplah	0.357402	0.000409526
Pnpla6	0.325408	0.000412747
Nsg1	-0.260251	0.000412747
Dusp18	0.398186	0.000415316
Itpkb	0.350625	0.000422753
Phyhipl	-0.350832	0.000428656
D630013N20Rik	-0.350832	0.000428656
Ilrun	-0.212396	0.000432368
Asphd1	-0.349143	0.000432368
Snapc2	-0.318712	0.000434984
Alox12b	0.532814	0.000436139
Rcor3	0.385693	0.000436139
Megf9	0.339984	0.000436966
Amer3	0.297882	0.00043772
Slc6a7	0.442497	0.000437845
Hook1	0.302829	0.000439982
S100b	-0.440316	0.000439982
Kif11	-0.859349	0.00044017
Adgrb3	0.22391	0.000440786
3300002P13Rik	0.528182	0.000443846
Hs6st2	-0.371262	0.000445747
Rnf166	-0.402417	0.000448647
Spata13	-0.630602	0.000450031
Cntn4	-0.3847	0.000450427
Gabrb1	0.335181	0.00045052
Hcfc1	0.351192	0.000451052
Aak1	0.311492	0.000451052
Tbx21	-3.31577	0.000451052
Insyn1	-0.279388	0.000451985
Tmtc4	0.36633	0.000454036
Armcx4	0.394334	0.0004681
Tnks1bp1	0.352733	0.0004681
Ice1	0.365864	0.000470931
Cby1	-0.269822	0.000473459
Denn2b	0.420456	0.000474536
Plxnb2	0.294162	0.000474536
B430212C06Rik	2.41044	0.000476574
Dmtn	-0.304124	0.000484214
Shroom3	-0.596981	0.000485121
Map1b	0.269217	0.000486005
Dgkq	0.543773	0.000487602
Grid2	-0.401969	0.000488608
Ms4a6c	-3.04773	0.000489256
Sec16a	0.418303	0.000490757
Flvcr1	0.454051	0.000494265
Hbq1b	2.92839	0.000494458
Muc3a	-0.62424	0.00049877
Ddah1	-0.327152	0.000499282
Uxs1	-0.240565	0.000500644
4933416I08Rik	-0.470152	0.000500644
Ppia	-0.256341	0.000503766
Trp53inp2	-0.304332	0.000503766
Cplane1	0.380374	0.000504634
Frmd4a	0.30176	0.000504645
Dio2	-0.475563	0.000505
Cpeb1	0.3822	0.00050625
Kcns3	0.541402	0.000508933
Dad1	-0.411675	0.000509022
Ror1	0.941422	0.000510362
Rnf126	-0.327349	0.000510371
Actn4	-0.253684	0.000511889
Pomt1	0.347422	0.000515916
Nisch	0.242252	0.000518044
Tmem72	4.49911	0.000523888
Cd36	1.69169	0.000523888
Arl4c	0.320118	0.000523888
Tpbg	-0.633355	0.000524036
Lrp1	0.443836	0.000524712
Map6d1	-0.372906	0.000530294
Mfsd13a	-0.373434	0.000530294
Ghitm	-0.252217	0.000533244
Nxph4	-0.83143	0.000534629
Usp24	0.32293	0.000535224
Adgrd1	-0.843694	0.000535936
Zfp704	0.38725	0.000538406
Trafd1	0.239455	0.000538552
Folr1	3.8484	0.000541238
Smg5	-0.219286	0.000541343
Pid1	-0.441826	0.000548996
Shisa5	-0.292654	0.000550408
Epop	-0.492392	0.000550408
Cyp7b1	0.392339	0.000551284
Sh2b1	-0.239138	0.000551284
Gsn	-0.329911	0.000556543
Ly6h	0.451105	0.000567336
Dyrk3	0.608578	0.000569688
Maml2	0.485579	0.000569688
Nrcam	0.372927	0.000569688
Cog5	0.323277	0.000569688
Ago2	0.470222	0.000572163
Ksr2	0.531382	0.000576019
Aplp1	-0.265883	0.000576019
Zfp618	0.714867	0.000579169
Sec24d	0.500285	0.000579169
Agrn	0.36072	0.000585433
Ildr1	2.00599	0.000590405
Zfp800	0.442471	0.000590405
Wwc2	0.289004	0.000593608
Cdhr1	-1.8578	0.000594394
Amn	0.582281	0.000596027
Espn	0.532234	0.000596785
Kcnq3	0.334759	0.000596785
Sec23a	0.271851	0.00059779
Pou2f2	-0.48345	0.00059779
Dmd	0.351917	0.000599104
Gm6588	1.78428	0.000602418
Prex2	0.500231	0.000602418
Ypel5	-0.365949	0.000602418
Rhog	-0.570069	0.000602418
Zfp862-ps	0.324994	0.000612135
Nfic	-0.344154	0.000629794
Rai14	0.356232	0.00063286
Endou	0.981965	0.00064935
Adgrg2	0.972307	0.00064935
Bloc1s6	-0.346952	0.00064935
Crh	-0.927817	0.000650433
Vgll4	0.405087	0.000652578
Slc25a33	-0.353731	0.000653977
Vps72	-0.361286	0.000655064
Rflnb	-0.473101	0.000655833
Kcnj12	-0.508893	0.000655833
Nupr1	-0.742146	0.000658977
Gldc	0.325428	0.000669913
Usp13	0.263444	0.000670694
Rtn2	-0.39838	0.000673087
Theg	-1.44254	0.000674686
Rubcnl	-1.07068	0.000682383
Il20rb	1.86982	0.000685691
N4bp2l2	0.314279	0.000692399
Parp3	-0.584382	0.000701031
Tubgcp2	0.300009	0.0007088
Thbs3	0.518518	0.000710616
Krt73	1.34565	0.000712099
Fam174b	-0.298786	0.000719403
Mctp1	-0.44644	0.000720616
Pnmt	-2.94793	0.000720842
Prex1	-0.274606	0.000725059
Cramp1	0.360588	0.000728477
Mfsd2a	-0.431681	0.000728477
Smap2	-0.326859	0.000728688
Slc16a3	0.736686	0.000730152
Ctsz	-0.469463	0.000730735
Gli1	0.831412	0.000732964
Smim3	-0.519126	0.000732964
Prickle3	-0.696533	0.000732964
Bag2	0.436507	0.000736627
Susd6	0.292413	0.000736627
Pld3	-0.249358	0.000740212
Plcz1	1.44114	0.000748975
Smyd3	-0.245774	0.000751434
Cntrl	0.547322	0.000755565
Arl2	-0.312017	0.00077103
Slc27a2	0.641684	0.000775191
Stk32c	-0.327262	0.000779249
Cxxc5	-0.327407	0.000781228
Pdpr	0.529197	0.000782369
Bex3	-0.348955	0.000783813
Bri3	-0.476028	0.000784084
Fndc5	-0.392594	0.000788236
Anp32e	-0.253395	0.000789105
Pcdhga11	0.438986	0.000791525
Pak3	0.285894	0.000793473
Hibadh	-0.329767	0.000800749
Mapkbp1	0.377295	0.000805342
Arhgap15	-0.421905	0.000805893
Relch	0.233292	0.000808033
Irf2bp1	-0.255032	0.000808033
Erdr1	-1.48125	0.000812439
Il1r1	0.668808	0.000816503
Rap1gds1	-0.235983	0.000816503
Akap10	0.365838	0.000820411
Aasdh	0.381159	0.000835964
Kcnh3	-0.298929	0.000836405
Plcxd2	0.284643	0.000838378
Ppp1r9b	-0.270954	0.000844736
Trf	-0.492	0.000844965
Tmem14a	-0.345747	0.00084913
Fhl2	-0.487827	0.00085045
Serpinb1a	-0.602569	0.000850675
Srrm4os	0.97585	0.000852966
Tmem108	0.315504	0.000854375
Tle5	-0.3086	0.000856703
Pnp2	-1.68345	0.000856703
Serpina3g	4.5562	0.000859089
Myo1h	1.08851	0.000862898
Meis1	-0.869702	0.000874053
Rasa1	0.268303	0.000874594
Klhl2	-0.330163	0.00087532
Trps1	0.410327	0.000875663
Chrm5	1.8801	0.000886326
Prag1	0.475792	0.000886698
Zfp455	0.707907	0.000888707
Zfp398	0.329685	0.000888707
Fn1	0.514076	0.000896527
Atp2b2	-0.346882	0.000896699
Asic2	-0.248666	0.00089921
Mettl9	-0.348476	0.000906176
Cul4b	0.357241	0.000911952
Kdm1b	0.336614	0.000911952
Nefh	-0.372072	0.000912874
Gulp1	-0.734222	0.000914787
Cacng3	-0.319687	0.000914929
Rbp4	-0.432457	0.000915076
Nptn	-0.22935	0.000915252
Mfrp	4.59444	0.000919101
Reep2	-0.268576	0.000919101
Mdga1	0.76821	0.000924313
Lats2	0.447671	0.00092472
Tspyl5	-0.305202	0.000930763
Pde1a	0.249493	0.000931407
Mtus1	-0.359276	0.000937343
Wls	-0.282813	0.000939017
Frmpd3	0.38781	0.000949898
Rps6ka5	-0.387877	0.000949898
Plpp3	0.196346	0.000961522
Tmem250-ps	-0.315988	0.000964188
Efcab1	0.685358	0.000968655
Iqgap3	-1.24857	0.000974891
Ndufv3	-0.268294	0.000978104
Nop56	0.252526	0.000987157
Lag3	-0.558925	0.000987645
Marcksl1	0.49634	0.000990866
Cfap100	0.645068	0.000991256
Cep41	-0.505489	0.000991256
Sox18	-0.550011	0.000995256
Nsmf	0.217193	0.000995454
Abcf2	-0.235984	0.000999171
Tmem204	-0.391573	0.000999382
Mdh1	-0.223744	0.00100331
Slc29a1	-0.385301	0.00100406
Hdac9	0.310024	0.00100464
Myadml2	-0.774823	0.001005
Slc16a11	0.359017	0.00100786
Gnl3l	0.236763	0.00101681
Tmem64	-0.305291	0.00101906
Gstt3	-0.850854	0.00102317
A330023F24Rik	0.498711	0.00103165
Mkrn1	-0.221541	0.00103551
5830418P13Rik	1.63774	0.00104689
Lrrc6	-0.518132	0.00104689
Ptprn2	0.428949	0.00104716
Pmp22	-0.488908	0.00105297
Serac1	0.440669	0.00105412
Gm5083	-1.12094	0.00105499
Myd88	-0.510854	0.00105901
Pcdhac2	0.472211	0.00107235
Sult5a1	1.83611	0.00107326
Chrna6	1.62339	0.00107573
Epdr1	-0.281765	0.00109162
Snn	-0.210234	0.0011063
Plaat1	-0.391485	0.00110683
Qpct	-0.459506	0.00111238
Spg20	-0.304241	0.00111398
Sostdc1	2.76704	0.00111432
Tmem178b	0.306536	0.00111517
Gm5835	0.973047	0.00111603
1700125G02Rik	1.69328	0.00112381
Elovl6	0.378345	0.00112845
Kmt2e	0.343324	0.0011307
Phyhip	-0.26093	0.00113241
Selplg	-0.322897	0.00113972
Dcbld1	-0.353684	0.00114839
Adam23	-0.308584	0.00115329
Rictor	0.301149	0.00115748
Cipc	-0.230942	0.00115748
Tmem120a	-0.35247	0.0011627
Nav3	0.475882	0.00117263
Git1	-0.295631	0.00117433
Mrpl4	-0.265886	0.00117603
Ighm	-1.02777	0.00117734
Parvg	0.510561	0.00117818
Ssbp2	0.289031	0.00117818
Sdc3	0.332468	0.00118937
Edar	-2.42865	0.00119374
Sp2	-0.391043	0.00119392
Cdh4	-0.55584	0.00119822
Mphosph9	0.295432	0.00120035
Rtl8b	-0.393667	0.00120417
Kcnj16	0.497565	0.00120589
5033430I15Rik	-0.701492	0.00120597
Gpx3	-0.537064	0.00121027
Fxyd5	0.476472	0.00121461
Wdr11	0.234822	0.00121463
Prr18	-0.384636	0.00122042
Mcur1	0.28714	0.00123347
Adarb2	0.469327	0.00123663
Adgrl4	-0.298585	0.00123663
Med27	-0.345536	0.00123663
Syn2	0.328619	0.0012451
Kcnb2	0.387287	0.0012509
Tdo2	1.28898	0.00125175
Xpot	0.273005	0.00125175
Plekhg1	0.467622	0.00125357
Ppp1r14a	-0.682224	0.00125357
Ilf3	0.283961	0.00125447
Hes6	0.435005	0.00125475
Cul9	0.341187	0.00125494
Mpdz	0.313956	0.00125494
Atp9b	0.25746	0.00126372
Gm17177	-3.92432	0.00126372
Timp2	0.447659	0.00126831
Sytl1	0.948587	0.00126917
Ptgs2	0.423597	0.00126917
Akap5	-0.350922	0.00127055
H2-K1	-0.379476	0.00127863
Wsb2	-0.242431	0.00128061
Csf2rb2	1.00264	0.00128199
Zfp575	-0.442634	0.00128199
Matn4	0.40134	0.00128576
Tbc1d24	0.457847	0.00128643
Abca5	0.294676	0.00129166
Dtx4	0.325321	0.00130921
Ndrg1	-0.252558	0.00130921
Ppp1r9a	-0.293994	0.00131033
Nell2	0.228205	0.00131627
Emc10	-0.345914	0.0013173
B130024G19Rik	1.2183	0.00132375
Nmnat3	-0.94105	0.00133624
Asphd2	-0.237054	0.00133639
Zfp703	-0.277216	0.00133639
Snhg11	0.379768	0.00134828
Ints10	0.276808	0.00135104
Ctss	-0.342925	0.00135104
Adamts1	0.72337	0.00135457
Calcb	2.5161	0.00135878
Pgk1	-0.250349	0.00135937
Fam13c	0.412396	0.00136079
Tbc1d17	-0.22999	0.00136952
Tet2	0.457652	0.00137683
Smpd3	-0.308301	0.00137683
Utp14b	0.554812	0.00138656
Cntnap4	0.405932	0.00139647
Znrf2	0.329383	0.00140359
Pef1	-0.258685	0.00140368
Ccdc159	0.473502	0.00140554
Erlec1	0.259747	0.0014074
Itsn1	0.265734	0.00140925
Myrf	-0.380835	0.00140976
Abhd12	-0.193441	0.00141095
Samd14	0.503481	0.00141512
Cox5a	-0.359416	0.00142108
Ss18l1	0.300987	0.00142338
Crtc3	0.32918	0.00142477
Zfp445	0.313815	0.00142984
Dyrk2	0.365375	0.00144806
1700025G04Rik	0.288854	0.00145813
Alpk1	0.535036	0.00146739
Pappa2	-1.01889	0.00147829
Limk2	0.212379	0.00147934
Sema7a	-0.39306	0.00148205
Luc7l2	0.300966	0.00148224
Txnl4b	-0.322271	0.00148508
Mpped1	0.244225	0.00148787
Zfp512b	0.279578	0.00148927
Stard9	0.530908	0.00150105
Atp5d	-0.317415	0.00150105
2610005L07Rik	0.576003	0.00150384
Sec14l4	2.33214	0.00151695
Rab3ip	-0.327271	0.0015276
Rtl4	0.643163	0.00153561
Foxk1	0.363642	0.00153869
Sh3kbp1	-0.339293	0.00153892
Prkg1	0.451182	0.00154409
Abr	0.160938	0.00154409
Sfta3-ps	-2.62401	0.00157245
Med12l	0.537765	0.00157383
Spry2	-0.384119	0.00158506
Pank1	0.282472	0.00158623
Golga7	-0.322319	0.00158943
Gm6829	-0.322319	0.00158943
Ppp2r5d	-0.23419	0.0015919
Slc2a5	-0.515511	0.00159517
Fbxo3	-0.231039	0.00159692
Nudc	-0.348578	0.00160179
Pik3c2b	-0.380404	0.00160281
Npy1r	0.250011	0.00160534
Tmem151a	-0.240256	0.00160534
Atad2b	0.316647	0.0016077
Pink1	-0.273636	0.00160797
Igfbp4	-0.428689	0.00161268
Vwa3a	0.557131	0.00162373
Traf3	0.417075	0.00162373
Ccdc12	-0.344663	0.00165876
Xkr6	-0.674823	0.00167463
Dynll2	-0.271381	0.0016781
Patj	-0.482566	0.00168072
Rnf19b	-0.28539	0.00170582
Ndufc2	-0.352637	0.00171548
Il17rd	0.520891	0.00172615
Sipa1l1	-0.213197	0.00172804
Tmem94	-0.271606	0.00172804
Irak2	-0.336551	0.00172865
Wdfy3	0.444617	0.00173067
Atp1a1	-0.292931	0.00173067
Selenok	-0.331228	0.00173813
Iqsec3	0.190045	0.00175965
Sdk1	-0.452094	0.00175965
Rabgap1l	0.259579	0.00176353
Gipc1	-0.326452	0.00176679
Cacng2	-0.352435	0.00176679
Btg3	0.430449	0.00177945
Spock1	-0.276255	0.00177953
Vdr	-1.67912	0.00178429
Aox4	1.01943	0.00179105
Spag5	0.610702	0.00179105
Nptx2	-0.947455	0.00180148
Cbr2	-1.04857	0.00180148
Egfl6	0.843702	0.00180289
Dtnb	-0.19943	0.00180424
Gfy	-1.60169	0.00180507
Sox6	0.297341	0.00181975
Trhr	1.4614	0.00182459
Plpp7	-0.368443	0.00182661
Htt	0.370861	0.00182979
Eif5a	-0.266325	0.00183373
Cdh23	0.795454	0.00183698
Tmbim4	-0.320546	0.00183699
Pgm2	0.465496	0.00185032
Platr14	2.36084	0.00185173
Tert	0.893754	0.00185173
Dicer1	0.336425	0.00185282
Prepl	0.322753	0.00185409
Edn1	-0.761318	0.00186025
Sfxn5	0.183251	0.00186457
Nxf7	-1.11129	0.00186457
Pitrm1	0.243173	0.00187425
Panx2	0.201725	0.00188084
Tafa3	-3.31089	0.00188252
Trdn	-2.79119	0.00188461
Ermn	-0.47633	0.00188631
F5	3.23651	0.00189043
Emcn	-0.584821	0.00189079
Cmbl	0.605358	0.00189926
Plcb4	-0.440499	0.00190209
Frem3	2.07326	0.00190915
Ctsw	2.52218	0.00190933
Pold4	-0.489185	0.00190933
Syt7	0.241812	0.00191861
Kif26b	0.48389	0.0019232
Gabrb3	0.232739	0.00193236
Cdh19	-0.601926	0.00193236
Tmem134	-0.32412	0.00195203
Nmbr	-1.46996	0.0019621
1700016L04Rik	-1.46996	0.0019621
Hdac1	0.309752	0.00199778
Nedd4l	-0.204933	0.0020034
Ankrd37	-0.663702	0.00201782
Slc38a10	-0.244528	0.00202008
Pxdc1	0.53474	0.00202021
Camta1	0.223124	0.00202021
Wdr1	0.20015	0.00202021
Tfcp2	0.314061	0.00202599
Lmbr1	0.218511	0.00202599
Cnih4	-0.254232	0.00202719
Adamtsl4	-0.531992	0.00203401
Ifi203	1.14528	0.00204512
Capns1	-0.29908	0.00204772
Herc6	-0.554708	0.00205258
Arhgef11	0.336786	0.00205258
Shisa8	-1.55528	0.00205258
Itpkc	0.614002	0.00205338
Tusc2	-0.318814	0.00205382
Krba1	0.312929	0.00205891
Esyt2	0.31009	0.00206388
Sh3rf1	0.336247	0.00206427
Ap3b2	0.196817	0.00206501
Map2k7	-0.350138	0.00206544
Smpdl3b	-0.737611	0.00206544
Arhgef10	-0.276511	0.00206916
Aqp11	0.358596	0.00206919
Hspbp1	-0.244915	0.002073
Ankrd45	-0.323888	0.00207815
Desi1	-0.25116	0.00208666
Cpd	0.265085	0.00210558
Zfp846	0.300254	0.00210838
Grm5	0.366254	0.00212994
Abcd2	-0.362121	0.00213438
Map3k9	0.922768	0.00213982
Anks6	0.363646	0.00214217
Fam107b	0.454529	0.00215145
Ptges3l	-0.951352	0.00215388
Myo15b	-0.969707	0.00215694
Slc6a3	-2.13434	0.00215694
Epha3	0.454302	0.00216684
Vps13d	0.393382	0.00216684
Cdk5r1	-0.238433	0.00216684
Tmem160	-0.372364	0.00216902
Pcdhgc4	0.379898	0.00217185
Spred1	-0.395914	0.00217488
Trib3	-1.19534	0.00218185
Cnksr2	0.405198	0.00218532
Lsm14b	-0.22422	0.00219646
Hepacam	-0.293773	0.00219646
Gm2000	1.41735	0.00219726
Tmem47	0.257503	0.00220195
Lrrc45	0.307767	0.00220262
Arhgap21	0.346143	0.00220439
Rad1	-0.465618	0.0022061
Zdhhc18	-0.350427	0.00220776
A830018L16Rik	0.244803	0.00221116
Zfp180	-0.392565	0.00221116
Mapk4	0.653217	0.00221406
Megf11	-0.455836	0.00222085
Zfp385c	-2.22046	0.00222085
Calml4	2.34586	0.00224438
Pms2	0.391595	0.0022475
Vps13a	0.331137	0.0022475
Ttc14	0.312539	0.0022475
Spx	-0.636817	0.00226568
Acadsb	0.233698	0.00226834
Iglon5	-0.308737	0.00227055
Atf5	-0.38536	0.00227055
Tmem267	-1.01647	0.0023058
Hook2	0.395041	0.00231293
Rapgef4	-0.375959	0.00231367
Spata2	0.279833	0.00231878
Acvr2b	0.603499	0.00233066
Tmbim1	-0.302439	0.00233066
Ttl	-0.310567	0.00233066
Nudt3	-0.23913	0.00233558
Hephl1	-4.7962	0.00236373
Fosl2	1.05619	0.00237335
Dusp15	-0.304716	0.00239097
Vps37c	-0.332469	0.00241607
Cd46	0.514103	0.00241794
Tspan7	-0.229565	0.00241823
Hmga1	1.50304	0.00242504
Cmpk2	-0.244226	0.00242948
Prkag1	-0.328402	0.00243514
Gpc1	-0.25777	0.00243931
Hmgcs2	-0.491673	0.00243931
Cacna1b	0.317622	0.00245494
Ube2r2	-0.302561	0.0024595
Rbm5	0.229468	0.0024617
Acot5	-0.621285	0.0024617
Pttg1ip	-0.296262	0.00246877
C630031E19Rik	1.8355	0.00248995
Rhob	-0.214236	0.00248995
Ubqln4	-0.250647	0.00248995
Arid5b	0.460295	0.0024931
Il1a	1.07177	0.00249467
Prdm11	0.750152	0.00249467
Lzts1	-0.262863	0.0025017
Cacna1c	0.362753	0.00250211
Klf15	0.42071	0.00251427
Tmem263	-0.341249	0.00252255
Chchd3	-0.339474	0.00252507
Chrm2	-0.406015	0.00252523
Zfp335	0.306212	0.00252545
Phf20	0.190231	0.00254046
Arhgap27	-0.32232	0.00254046
Sypl2	0.563486	0.00254713
Macrod1	0.406167	0.00254895
Tmprss6	-1.63244	0.00255236
Il1rapl2	0.504624	0.00256453
5730455P16Rik	0.26638	0.00256718
Spns2	0.253965	0.00257441
Ptpn11	-0.212411	0.00257441
Gm40518	-0.573678	0.00257441
Atn1	-0.505146	0.00258122
Arl10	0.435775	0.00259539
Rab38	1.91159	0.00260156
Eif2d	0.296272	0.00262182
Sestd1	0.246258	0.00262381
Gsr	-0.262486	0.00262381
Amigo3	0.541136	0.00263146
Igf2r	0.394213	0.00263497
H60b	-1.54161	0.00264221
Irak3	-0.955469	0.00264931
[truncated: 2,176 more rows]
