# Supplementary material for: Chronic alcohol metabolism results in DNA repair infidelity and cell cycle‐induced senescence in neurons
Source: Aging Cell. 2023 Jan 23;22(2):e13772. doi: 10.1111/acel.13772 (PMC9924945; doi:10.1111/acel.13772)
Supplement: Supplementary file 3 — TableS2 [file ACEL-22-e13772-s012.xlsx]

## Sheet: Sheet1
Supplementary Table 2. Up- and down-regulated pathways clustered from differentially expressed genes in mouse cortex tissues (Arm #2) subjected to 2BC-DID paradigm.
Upregulated genes [adj p<0.05, log2(Fold change)>0.5]
Term	P-value	Adjusted P-value	Minus Log10(Adjusted P-value)	Odds Ratio	Combined Score
TP53 Regulates Transcription of Genes Involved in G1 Cell Cycle Arrest Homo sapiens R-HSA-6804116	8.51479e-09	6.97362e-06	5.15654	37.6383	699.374
Cellular Senescence Homo sapiens R-HSA-2559583	7.77618e-07	0.000318434	3.49698	3.76181	52.9175
Defective B3GALTL causes Peters-plus syndrome (PpS) Homo sapiens R-HSA-5083635	1.67002e-06	0.00044704	3.34965	8.72398	116.052
O-glycosylation of TSR domain-containing proteins Homo sapiens R-HSA-5173214	2.18335e-06	0.00044704	3.34965	8.41197	109.647
Diseases of glycosylation Homo sapiens R-HSA-3781865	1.3564e-05	0.00222178	2.6533	4.46734	50.0704
DNA Damage/Telomere Stress Induced Senescence Homo sapiens R-HSA-2559586	2.45851e-05	0.00335586	2.4742	5.39868	57.2982
Diseases associated with O-glycosylation of proteins Homo sapiens R-HSA-3906995	3.99039e-05	0.00408952	2.38833	5.08031	51.4587
Formation of Senescence-Associated Heterochromatin Foci (SAHF) Homo sapiens R-HSA-2559584	3.99465e-05	0.00408952	2.38833	12.7958	129.596
Extracellular matrix organization Homo sapiens R-HSA-1474244	0.000118686	0.00884103	2.0535	2.40161	21.7083
TP53 Regulates Transcription of Cell Cycle Genes Homo sapiens R-HSA-6791312	0.000128156	0.00884103	2.0535	5.42563	48.6259
G1 Phase Homo sapiens R-HSA-69236	0.000129539	0.00884103	2.0535	6.26487	56.0801
Cyclin D associated events in G1 Homo sapiens R-HSA-69231	0.000129539	0.00884103	2.0535	6.26487	56.0801
Axon guidance Homo sapiens R-HSA-422475	0.000196503	0.0123797	1.90729	1.95437	16.6802
Oncogene Induced Senescence Homo sapiens R-HSA-2559585	0.00026604	0.0155634	1.8079	6.57176	54.0979
Regulation of signaling by NODAL Homo sapiens R-HSA-1433617	0.000489935	0.0267505	1.57267	15.6052	118.931
Developmental Biology Homo sapiens R-HSA-1266738	0.000526791	0.0269651	1.5692	1.69467	12.7925
G2 Phase Homo sapiens R-HSA-68911	0.000652341	0.0314275	1.50269	35.0762	257.282
Gastrin-CREB signalling pathway via PKC and MAPK Homo sapiens R-HSA-881907	0.00102941	0.044995	1.34684	1.89906	13.0632
Collagen biosynthesis and modifying enzymes Homo sapiens R-HSA-1650814	0.00104384	0.044995	1.34684	3.91544	26.8789
Signaling by PDGF Homo sapiens R-HSA-186797	0.00118307	0.0484467	1.31474	1.97495	13.3104
PTK6 Regulates Cell Cycle Homo sapiens R-HSA-8849470	0.00126473	0.0493244	1.30694	23.3829	156.032
Signaling by FGFR3 Homo sapiens R-HSA-5654741	0.00141223	0.0525734	1.27923	2.00516	13.159
Netrin-1 signaling Homo sapiens R-HSA-373752	0.00149209	0.0531315	1.27465	4.69167	30.5314
Transmembrane transport of small molecules Homo sapiens R-HSA-382551	0.0016242	0.0533921	1.27252	1.71727	11.0296
Integrin cell surface interactions Homo sapiens R-HSA-216083	0.00162979	0.0533921	1.27252	3.64465	23.3961
Cyclin A:Cdk2-associated events at S phase entry Homo sapiens R-HSA-69656	0.00200843	0.0632655	1.19883	3.52279	21.8779
Downstream signaling of activated FGFR2 Homo sapiens R-HSA-5654696	0.00248938	0.0692209	1.15976	1.94493	11.6613
Downstream signaling of activated FGFR4 Homo sapiens R-HSA-5654716	0.00248938	0.0692209	1.15976	1.94493	11.6613
Downstream signaling of activated FGFR3 Homo sapiens R-HSA-5654708	0.00248938	0.0692209	1.15976	1.94493	11.6613
Collagen formation Homo sapiens R-HSA-1474290	0.00253556	0.0692209	1.15976	3.13276	18.7256
PI3K/AKT Signaling in Cancer Homo sapiens R-HSA-2219528	0.0027659	0.0696631	1.157	3.09138	18.2094
Signaling by FGFR4 Homo sapiens R-HSA-5654743	0.00280694	0.0696631	1.157	1.92562	11.3143
Downstream signaling of activated FGFR1 Homo sapiens R-HSA-5654687	0.00280694	0.0696631	1.157	1.92562	11.3143
G0 and Early G1 Homo sapiens R-HSA-1538133	0.00311724	0.0750889	1.12442	5.85483	33.7871
Signaling by FGFR1 Homo sapiens R-HSA-5654736	0.00328323	0.0768277	1.11448	1.90045	10.8685
CRMPs in Sema3A signaling Homo sapiens R-HSA-399956	0.00348532	0.079291	1.10078	7.80016	44.1426
Downstream signal transduction Homo sapiens R-HSA-186763	0.00397293	0.085121	1.06996	1.86988	10.3372
Mitotic G1-G1/S phases Homo sapiens R-HSA-453279	0.0040575	0.085121	1.06996	2.48622	13.6921
p53-Dependent G1/S DNA damage checkpoint Homo sapiens R-HSA-69580	0.00415731	0.085121	1.06996	3.41274	18.7117
p53-Dependent G1 DNA Damage Response Homo sapiens R-HSA-69563	0.00415731	0.085121	1.06996	3.41274	18.7117
Senescence-Associated Secretory Phenotype (SASP) Homo sapiens R-HSA-2559582	0.00427554	0.0854066	1.06851	3.10704	16.9484
DAP12 signaling Homo sapiens R-HSA-2424491	0.00444234	0.0866257	1.06235	1.852	10.0315
G1/S DNA Damage Checkpoints Homo sapiens R-HSA-69615	0.00504332	0.0942516	1.02571	3.29265	17.4171
Signaling by FGFR Homo sapiens R-HSA-190236	0.00506358	0.0942516	1.02571	1.80737	9.5532
Signaling by ERBB4 Homo sapiens R-HSA-1236394	0.00519679	0.0945816	1.02419	1.85241	9.74316
O-linked glycosylation Homo sapiens R-HSA-5173105	0.00563559	0.100338	0.998534	2.61056	13.5192
Signaling by EGFR Homo sapiens R-HSA-177929	0.00657887	0.103987	0.983019	1.78923	8.98888
Cyclin E associated events during G1/S transition Homo sapiens R-HSA-69202	0.00663437	0.103987	0.983019	3.12753	15.6861
NGF signalling via TRKA from the plasma membrane Homo sapiens R-HSA-187037	0.00666253	0.103987	0.983019	1.76507	8.84524
Role of second messengers in netrin-1 signaling Homo sapiens R-HSA-418890	0.00670516	0.103987	0.983019	10.0192	50.1447
Netrin mediated repulsion signals Homo sapiens R-HSA-418886	0.00670516	0.103987	0.983019	10.0192	50.1447
Adenylate cyclase activating pathway Homo sapiens R-HSA-170660	0.00670516	0.103987	0.983019	10.0192	50.1447
Signaling by NODAL Homo sapiens R-HSA-1181150	0.00672935	0.103987	0.983019	6.23915	31.2037
DAP12 interactions Homo sapiens R-HSA-2172127	0.00754095	0.114371	0.941684	1.76742	8.63812
Signaling by FGFR2 Homo sapiens R-HSA-5654738	0.00806369	0.120076	0.920545	1.75672	8.46805
Cellular responses to stress Homo sapiens R-HSA-2262752	0.00981278	0.1378	0.860752	1.72535	7.97813
Ion channel transport Homo sapiens R-HSA-983712	0.00995957	0.1378	0.860752	2.0134	9.2802
SCF(Skp2)-mediated degradation of p27/p21 Homo sapiens R-HSA-187577	0.010344	0.1378	0.860752	3.15505	14.4228
E2F mediated regulation of DNA replication Homo sapiens R-HSA-113510	0.0106246	0.1378	0.860752	4.18027	18.9976
Cyclin A/B1 associated events during G2/M transition Homo sapiens R-HSA-69273	0.0115192	0.1378	0.860752	5.19848	23.2047
TP53 Regulates Transcription of Caspase Activators and Caspases Homo sapiens R-HSA-6803207	0.01156	0.1378	0.860752	7.79187	34.7533
Reduction of cytosolic Ca++ levels Homo sapiens R-HSA-418359	0.01156	0.1378	0.860752	7.79187	34.7533
Serotonin receptors Homo sapiens R-HSA-390666	0.01156	0.1378	0.860752	7.79187	34.7533
Signaling by Interleukins Homo sapiens R-HSA-449147	0.0118155	0.1378	0.860752	1.67666	7.44161
Signalling by NGF Homo sapiens R-HSA-166520	0.0118252	0.1378	0.860752	1.62718	7.22065
PI-3K cascade:FGFR1 Homo sapiens R-HSA-5654689	0.011946	0.1378	0.860752	2.32688	10.3019
PI-3K cascade:FGFR3 Homo sapiens R-HSA-5654710	0.011946	0.1378	0.860752	2.32688	10.3019
PI3K events in ERBB4 signaling Homo sapiens R-HSA-1250342	0.011946	0.1378	0.860752	2.32688	10.3019
PIP3 activates AKT signaling Homo sapiens R-HSA-1257604	0.011946	0.1378	0.860752	2.32688	10.3019
PI-3K cascade:FGFR4 Homo sapiens R-HSA-5654720	0.011946	0.1378	0.860752	2.32688	10.3019
PI-3K cascade:FGFR2 Homo sapiens R-HSA-5654695	0.011946	0.1378	0.860752	2.32688	10.3019
Constitutive Signaling by Aberrant PI3K in Cancer Homo sapiens R-HSA-2219530	0.0123315	0.140271	0.853032	3.03788	13.3533
Oxidative Stress Induced Senescence Homo sapiens R-HSA-2559580	0.0125316	0.140594	0.852033	2.57468	11.2758
G alpha (q) signalling events Homo sapiens R-HSA-416476	0.012708	0.140646	0.851872	2.00421	8.74944
Signalling to RAS Homo sapiens R-HSA-167044	0.0134421	0.146788	0.83331	1.85835	8.00831
GAB1 signalosome Homo sapiens R-HSA-180292	0.0141465	0.147367	0.8316	2.26529	9.64624
PI3K/AKT activation Homo sapiens R-HSA-198203	0.0141465	0.147367	0.8316	2.26529	9.64624
G alpha (s) signalling events Homo sapiens R-HSA-418555	0.0143917	0.147367	0.8316	2.16792	9.19438
WNT5A-dependent internalization of FZD2, FZD5 and ROR2 Homo sapiens R-HSA-5140745	0.0145747	0.147367	0.8316	7.01232	29.6513
AKT phosphorylates targets in the cytosol Homo sapiens R-HSA-198323	0.0145747	0.147367	0.8316	7.01232	29.6513
Signaling by Activin Homo sapiens R-HSA-1502540	0.0145747	0.147367	0.8316	7.01232	29.6513
IRS activation Homo sapiens R-HSA-74713	0.0155669	0.147378	0.831568	15.5696	64.8103
Signaling by MST1 Homo sapiens R-HSA-8852405	0.0155669	0.147378	0.831568	15.5696	64.8103
Signaling by SCF-KIT Homo sapiens R-HSA-1433557	0.0157687	0.147378	0.831568	1.71085	7.09955
Muscle contraction Homo sapiens R-HSA-397014	0.0157704	0.147378	0.831568	1.94833	8.08485
Interleukin-2 signaling Homo sapiens R-HSA-451927	0.0168056	0.147378	0.831568	1.81013	7.39627
G1/S Transition Homo sapiens R-HSA-69206	0.0171497	0.147378	0.831568	2.30024	9.35227
Signalling to ERKs Homo sapiens R-HSA-187687	0.0174247	0.147378	0.831568	1.80233	7.2992
GRB2 events in EGFR signaling Homo sapiens R-HSA-179812	0.0176834	0.147378	0.831568	1.83431	7.40168
SHC1 events in EGFR signaling Homo sapiens R-HSA-180336	0.0176834	0.147378	0.831568	1.83431	7.40168
SOS-mediated signalling Homo sapiens R-HSA-112412	0.0176834	0.147378	0.831568	1.83431	7.40168
SHC1 events in ERBB4 signaling Homo sapiens R-HSA-1250347	0.0176834	0.147378	0.831568	1.83431	7.40168
RAF/MAP kinase cascade Homo sapiens R-HSA-5673001	0.0176834	0.147378	0.831568	1.83431	7.40168
Ion homeostasis Homo sapiens R-HSA-5578775	0.0177705	0.147378	0.831568	3.12232	12.5836
SEMA3A-Plexin repulsion signaling by inhibiting Integrin adhesion Homo sapiens R-HSA-399955	0.0179914	0.147378	0.831568	6.3745	25.6119
Inhibition of adenylate cyclase pathway Homo sapiens R-HSA-997269	0.0179914	0.147378	0.831568	6.3745	25.6119
Adenylate cyclase inhibitory pathway Homo sapiens R-HSA-170670	0.0179914	0.147378	0.831568	6.3745	25.6119
TRP channels Homo sapiens R-HSA-3295583	0.0180768	0.147378	0.831568	4.45514	17.879
FRS-mediated FGFR2 signaling Homo sapiens R-HSA-5654700	0.0183548	0.147378	0.831568	1.82584	7.29946
FRS-mediated FGFR4 signaling Homo sapiens R-HSA-5654712	0.0183548	0.147378	0.831568	1.82584	7.29946
FRS-mediated FGFR3 signaling Homo sapiens R-HSA-5654706	0.0183548	0.147378	0.831568	1.82584	7.29946
FRS-mediated FGFR1 signaling Homo sapiens R-HSA-5654693	0.0183548	0.147378	0.831568	1.82584	7.29946
GPCR ligand binding Homo sapiens R-HSA-500792	0.0185665	0.147631	0.830823	1.57675	6.28556
MAP2K and MAPK activation Homo sapiens R-HSA-5674135	0.0190003	0.149627	0.82499	3.54597	14.0538
ARMS-mediated activation Homo sapiens R-HSA-170984	0.0204869	0.15829	0.800545	1.80088	7.00176
Signalling to p38 via RIT and RIN Homo sapiens R-HSA-187706	0.0204869	0.15829	0.800545	1.80088	7.00176
PI5P, PP2A and IER3 Regulate PI3K/AKT Signaling Homo sapiens R-HSA-6811558	0.020767	0.158955	0.798726	2.50006	9.6862
Frs2-mediated activation Homo sapiens R-HSA-170968	0.0212382	0.161056	0.793023	1.79271	6.90544
MAPK1/MAPK3 signaling Homo sapiens R-HSA-5684996	0.0220102	0.164004	0.785145	1.78461	6.81052
Stimuli-sensing channels Homo sapiens R-HSA-2672351	0.0220274	0.164004	0.785145	2.31895	8.84788
Prolonged ERK activation events Homo sapiens R-HSA-169893	0.0228035	0.168253	0.774038	1.77659	6.717
Signaling by Leptin Homo sapiens R-HSA-2586552	0.0236182	0.172708	0.762687	1.76863	6.62483
ECM proteoglycans Homo sapiens R-HSA-3000178	0.0249446	0.180793	0.742817	2.86683	10.5818
Interleukin receptor SHC signaling Homo sapiens R-HSA-912526	0.0253136	0.181858	0.740268	1.75293	6.44451
Pre-NOTCH Transcription and Translation Homo sapiens R-HSA-1912408	0.0256646	0.182306	0.739199	3.24997	11.9035
Sema3A PAK dependent Axon repulsion Homo sapiens R-HSA-399954	0.0260437	0.182306	0.739199	5.39325	19.6744
PKA activation Homo sapiens R-HSA-163615	0.0260437	0.182306	0.739199	5.39325	19.6744
MAPK family signaling cascades Homo sapiens R-HSA-5683057	0.0262863	0.182444	0.738869	1.68651	6.13672
NCAM signaling for neurite out-growth Homo sapiens R-HSA-375165	0.0271812	0.18707	0.727995	1.70668	6.15298
Glycosaminoglycan metabolism Homo sapiens R-HSA-1630316	0.0277099	0.187631	0.726695	2.11274	7.57621
VEGFR2 mediated cell proliferation Homo sapiens R-HSA-5218921	0.0280263	0.187631	0.726695	1.72989	6.1837
Non-integrin membrane-ECM interactions Homo sapiens R-HSA-3000171	0.028179	0.187631	0.726695	3.16196	11.2856
Glucagon-like Peptide-1 (GLP1) regulates insulin secretion Homo sapiens R-HSA-381676	0.028179	0.187631	0.726695	3.16196	11.2856
Hyaluronan metabolism Homo sapiens R-HSA-2142845	0.0306793	0.192011	0.716673	5.00775	17.4478
G1/S-Specific Transcription Homo sapiens R-HSA-69205	0.0306793	0.192011	0.716673	5.00775	17.4478
PKA-mediated phosphorylation of CREB Homo sapiens R-HSA-111931	0.0306793	0.192011	0.716673	5.00775	17.4478
PKA activation in glucagon signalling Homo sapiens R-HSA-164378	0.0306793	0.192011	0.716673	5.00775	17.4478
Vasopressin regulates renal water homeostasis via Aquaporins Homo sapiens R-HSA-432040	0.0308442	0.192011	0.716673	3.07859	10.7098
Amine ligand-binding receptors Homo sapiens R-HSA-375280	0.0308442	0.192011	0.716673	3.07859	10.7098
CREB phosphorylation through the activation of Adenylate Cyclase Homo sapiens R-HSA-442720	0.0309469	0.192011	0.716673	9.3408	32.4638
Interleukin-1 processing Homo sapiens R-HSA-448706	0.0309469	0.192011	0.716673	9.3408	32.4638
Multifunctional anion exchangers Homo sapiens R-HSA-427601	0.0309469	0.192011	0.716673	9.3408	32.4638
Negative regulation of the PI3K/AKT network Homo sapiens R-HSA-199418	0.0318828	0.196331	0.707011	2.2858	7.87615
Regulation of DNA replication Homo sapiens R-HSA-69304	0.0344399	0.210494	0.676759	2.41067	8.12042
Activation of PUMA and translocation to mitochondria Homo sapiens R-HSA-139915	0.0401531	0.241804	0.616536	7.7836	25.0247
Relaxin receptors Homo sapiens R-HSA-444821	0.0401531	0.241804	0.616536	7.7836	25.0247
Regulation of TP53 Activity through Methylation Homo sapiens R-HSA-6804760	0.0411527	0.246015	0.609038	4.38133	13.9785
Interleukin-3, 5 and GM-CSF signaling Homo sapiens R-HSA-512988	0.0423344	0.251246	0.599901	1.6366	5.17519
Phospholipase C-mediated cascade: FGFR1 Homo sapiens R-HSA-5654219	0.0430508	0.253659	0.59575	2.78481	8.75928
Glucagon signaling in metabolic regulation Homo sapiens R-HSA-163359	0.0452412	0.264661	0.57731	3.22479	9.98314
Class A/1 (Rhodopsin-like receptors) Homo sapiens R-HSA-373076	0.0460831	0.267467	0.572729	1.55144	4.77427
Regulation of insulin secretion Homo sapiens R-HSA-422356	0.046374	0.267467	0.572729	2.24496	6.89432
EGFR interacts with phospholipase C-gamma Homo sapiens R-HSA-212718	0.0496674	0.276165	0.558832	3.11713	9.3589
Bicarbonate transporters Homo sapiens R-HSA-425381	0.0502424	0.276165	0.558832	6.67131	19.9532
Retinoid cycle disease events Homo sapiens R-HSA-2453864	0.0502424	0.276165	0.558832	6.67131	19.9532
Diseases associated with visual transduction Homo sapiens R-HSA-2474795	0.0502424	0.276165	0.558832	6.67131	19.9532
Sodium/Proton exchangers Homo sapiens R-HSA-425986	0.0502424	0.276165	0.558832	6.67131	19.9532
CHL1 interactions Homo sapiens R-HSA-447041	0.0502424	0.276165	0.558832	6.67131	19.9532
Highly calcium permeable nicotinic acetylcholine receptors Homo sapiens R-HSA-629597	0.0502424	0.276165	0.558832	6.67131	19.9532
Transport of inorganic cations/anions and amino acids/oligopeptides Homo sapiens R-HSA-425393	0.0513647	0.280451	0.552143	2.05876	6.11206
Cardiac conduction Homo sapiens R-HSA-5576891	0.0522245	0.283257	0.547819	1.87474	5.5346
FCERI mediated MAPK activation Homo sapiens R-HSA-2871796	0.0537205	0.288899	0.539254	1.55994	4.56119
Regulation of TP53 Degradation Homo sapiens R-HSA-6804757	0.0543229	0.288899	0.539254	3.01642	8.78627
Post NMDA receptor activation events Homo sapiens R-HSA-438064	0.0543229	0.288899	0.539254	3.01642	8.78627
Semaphorin interactions Homo sapiens R-HSA-373755	0.0571469	0.301448	0.520787	2.30142	6.58697
Aquaporin-mediated transport Homo sapiens R-HSA-445717	0.0577868	0.301448	0.520787	2.54212	7.24758
Nuclear Receptor transcription pathway Homo sapiens R-HSA-383280	0.0577868	0.301448	0.520787	2.54212	7.24758
Regulation of TP53 Expression and Degradation Homo sapiens R-HSA-6806003	0.0592059	0.306896	0.513008	2.92201	8.25974
Fc epsilon receptor (FCERI) signaling Homo sapiens R-HSA-2454202	0.0605345	0.30903	0.51	1.45334	4.07596
Signal attenuation Homo sapiens R-HSA-74749	0.0611267	0.30903	0.51	5.83709	16.3135
Thyroxine biosynthesis Homo sapiens R-HSA-209968	0.0611267	0.30903	0.51	5.83709	16.3135
Calcitonin-like ligand receptors Homo sapiens R-HSA-419812	0.0611267	0.30903	0.51	5.83709	16.3135
Apoptotic cleavage of cellular proteins Homo sapiens R-HSA-111465	0.0643143	0.32315	0.490596	2.83331	7.77454
The canonical retinoid cycle in rods (twilight vision) Homo sapiens R-HSA-2453902	0.0667037	0.333112	0.47741	3.50433	9.48795
Platelet degranulation Homo sapiens R-HSA-114608	0.0678745	0.336904	0.472493	1.93081	5.19406
Neurotransmitter Receptor Binding And Downstream Transmission In The Postsynaptic Cell Homo sapiens R-HSA-112314	0.0686579	0.33874	0.470133	1.77467	4.75365
S Phase Homo sapiens R-HSA-69242	0.0701675	0.340251	0.468201	1.83269	4.86922
Assembly of collagen fibrils and other multimeric structures Homo sapiens R-HSA-2022090	0.0705101	0.340251	0.468201	2.38611	6.32796
Role of LAT2/NTAL/LAB on calcium mobilization Homo sapiens R-HSA-2730905	0.0714701	0.340251	0.468201	1.7069	4.50361
Dermatan sulfate biosynthesis Homo sapiens R-HSA-2022923	0.0727237	0.340251	0.468201	5.18825	13.5989
CDC6 association with the ORC:origin complex Homo sapiens R-HSA-68689	0.0727237	0.340251	0.468201	5.18825	13.5989
DSCAM interactions Homo sapiens R-HSA-376172	0.0727237	0.340251	0.468201	5.18825	13.5989
Apoptotic cleavage of cell adhesion proteins Homo sapiens R-HSA-351906	0.0727237	0.340251	0.468201	5.18825	13.5989
Highly calcium permeable postsynaptic nicotinic acetylcholine receptors Homo sapiens R-HSA-629594	0.0727237	0.340251	0.468201	5.18825	13.5989
Neuronal System Homo sapiens R-HSA-112316	0.0731324	0.340251	0.468201	1.49284	3.90451
Growth hormone receptor signaling Homo sapiens R-HSA-982772	0.0739923	0.340251	0.468201	3.33728	8.6896
GABA receptor activation Homo sapiens R-HSA-977443	0.0750667	0.340251	0.468201	2.33826	6.05465
Ion transport by P-type ATPases Homo sapiens R-HSA-936837	0.0750667	0.340251	0.468201	2.33826	6.05465
GABA B receptor activation Homo sapiens R-HSA-977444	0.0751959	0.340251	0.468201	2.67113	6.91198
Activation of GABAB receptors Homo sapiens R-HSA-991365	0.0751959	0.340251	0.468201	2.67113	6.91198
Activation of NMDA receptor upon glutamate binding and postsynaptic events Homo sapiens R-HSA-442755	0.0751959	0.340251	0.468201	2.67113	6.91198
IRS-mediated signalling Homo sapiens R-HSA-112399	0.0792874	0.356793	0.447583	1.49381	3.78631
Negative regulation of MAPK pathway Homo sapiens R-HSA-5675221	0.0809622	0.360149	0.443518	2.5968	6.52776
Constitutive Signaling by AKT1 E17K in Cancer Homo sapiens R-HSA-5674400	0.0816172	0.360149	0.443518	3.18542	7.98176
Response to elevated platelet cytosolic Ca2+ Homo sapiens R-HSA-76005	0.0838632	0.360149	0.443518	1.83568	4.54986
Integration of energy metabolism Homo sapiens R-HSA-163685	0.0838632	0.360149	0.443518	1.83568	4.54986
Pre-NOTCH Expression and Processing Homo sapiens R-HSA-1912422	0.0846458	0.360149	0.443518	2.2481	5.55118
Hyaluronan uptake and degradation Homo sapiens R-HSA-2160916	0.0849565	0.360149	0.443518	4.66918	11.5124
Inhibition of replication initiation of damaged DNA by RB1/E2F1 Homo sapiens R-HSA-113501	0.0849565	0.360149	0.443518	4.66918	11.5124
Pyrimidine catabolism Homo sapiens R-HSA-73621	0.0849565	0.360149	0.443518	4.66918	11.5124
Tandem pore domain potassium channels Homo sapiens R-HSA-1296346	0.0849565	0.360149	0.443518	4.66918	11.5124
Presynaptic nicotinic acetylcholine receptors Homo sapiens R-HSA-622323	0.0849565	0.360149	0.443518	4.66918	11.5124
Signaling by VEGF Homo sapiens R-HSA-194138	0.0852613	0.360149	0.443518	1.443	3.5527
Insulin receptor signalling cascade Homo sapiens R-HSA-74751	0.0853101	0.360149	0.443518	1.47697	3.63552
Elastic fibre formation Homo sapiens R-HSA-1566948	0.0869404	0.361443	0.441961	2.52648	6.17102
IGF1R signaling cascade Homo sapiens R-HSA-2428924	0.0873817	0.361443	0.441961	1.47145	3.5866
Signaling by Type 1 Insulin-like Growth Factor 1 Receptor (IGF1R) Homo sapiens R-HSA-2404192	0.0873817	0.361443	0.441961	1.47145	3.5866
IRS-related events triggered by IGF1R Homo sapiens R-HSA-2428928	0.0873817	0.361443	0.441961	1.47145	3.5866
Diseases associated with glycosaminoglycan metabolism Homo sapiens R-HSA-3560782	0.0895648	0.364943	0.437775	3.04677	7.35121
CaM pathway Homo sapiens R-HSA-111997	0.0895648	0.364943	0.437775	3.04677	7.35121
Calmodulin induced events Homo sapiens R-HSA-111933	0.0895648	0.364943	0.437775	3.04677	7.35121
Cell-Cell communication Homo sapiens R-HSA-1500931	0.0914711	0.370865	0.430784	1.7269	4.13028
EPHB-mediated forward signaling Homo sapiens R-HSA-3928662	0.0931258	0.375714	0.425142	2.45987	5.83924
Transmission across Chemical Synapses Homo sapiens R-HSA-112315	0.0966937	0.388197	0.410948	1.53839	3.594
Platelet calcium homeostasis Homo sapiens R-HSA-418360	0.0978213	0.390808	0.408036	2.91966	6.78709
Peptide ligand-binding receptors Homo sapiens R-HSA-375276	0.102182	0.406249	0.391208	1.5529	3.54216
Interleukin-1 signaling Homo sapiens R-HSA-446652	0.106099	0.418841	0.377951	2.33663	5.24196
Ca-dependent events Homo sapiens R-HSA-111996	0.106372	0.418841	0.377951	2.80273	6.28039
SUMOylation of transcription factors Homo sapiens R-HSA-3232118	0.111047	0.428997	0.367546	3.89058	8.55073
Activation of Nicotinic Acetylcholine Receptors Homo sapiens R-HSA-629602	0.111047	0.428997	0.367546	3.89058	8.55073
Postsynaptic nicotinic acetylcholine receptors Homo sapiens R-HSA-622327	0.111047	0.428997	0.367546	3.89058	8.55073
Acetylcholine Binding And Downstream Events Homo sapiens R-HSA-181431	0.111047	0.428997	0.367546	3.89058	8.55073
Cytokine Signaling in Immune system Homo sapiens R-HSA-1280215	0.111722	0.429579	0.366957	1.27895	2.80312
VEGFA-VEGFR2 Pathway Homo sapiens R-HSA-4420097	0.112555	0.429978	0.366554	1.39752	3.05261
ABC-family proteins mediated transport Homo sapiens R-HSA-382556	0.112876	0.429978	0.366554	2.27952	4.9727
Hedgehog 'off' state Homo sapiens R-HSA-5610787	0.113582	0.430663	0.365862	1.77956	3.87096
G alpha (z) signalling events Homo sapiens R-HSA-418597	0.119839	0.452295	0.344579	2.22513	4.72085
Cell surface interactions at the vascular wall Homo sapiens R-HSA-202733	0.122654	0.458254	0.338894	1.74151	3.65437
Tight junction interactions Homo sapiens R-HSA-420029	0.124298	0.458254	0.338894	2.59485	5.41045
Depolymerisation of the Nuclear Lamina Homo sapiens R-HSA-4419969	0.124775	0.458254	0.338894	3.59112	7.47399
Association of licensing factors with the pre-replicative complex Homo sapiens R-HSA-69298	0.124775	0.458254	0.338894	3.59112	7.47399
FGFR1 ligand binding and activation Homo sapiens R-HSA-190242	0.124775	0.458254	0.338894	3.59112	7.47399
CREB phosphorylation through the activation of CaMKII Homo sapiens R-HSA-442729	0.124775	0.458254	0.338894	3.59112	7.47399
Class B/2 (Secretin family receptors) Homo sapiens R-HSA-373080	0.132019	0.482696	0.316327	1.79823	3.64107
NOD1/2 Signaling Pathway Homo sapiens R-HSA-168638	0.133643	0.48646	0.312953	2.50205	5.03558
EPH-ephrin mediated repulsion of cells Homo sapiens R-HSA-3928665	0.134299	0.486684	0.312753	2.12377	4.26386
Regulation of KIT signaling Homo sapiens R-HSA-1433559	0.138879	0.498869	0.302013	3.33444	6.58267
Acyl chain remodelling of PI Homo sapiens R-HSA-1482922	0.138879	0.498869	0.302013	3.33444	6.58267
Phospholipase C-mediated cascade; FGFR2 Homo sapiens R-HSA-5654221	0.141783	0.505163	0.296569	2.07646	4.05628
DNA Replication Homo sapiens R-HSA-69306	0.141865	0.505163	0.296569	1.67008	3.26147
Cell junction organization Homo sapiens R-HSA-446728	0.14296	0.505598	0.296194	1.75309	3.4101
DAG and IP3 signaling Homo sapiens R-HSA-1489509	0.143222	0.505598	0.296194	2.41564	4.69446
Signaling by Insulin receptor Homo sapiens R-HSA-74752	0.14393	0.505918	0.29592	1.35468	2.62595
Degradation of the extracellular matrix Homo sapiens R-HSA-1474228	0.146882	0.514087	0.288963	1.65312	3.1709
Platelet homeostasis Homo sapiens R-HSA-418346	0.148581	0.517822	0.285819	1.73136	3.30104
Chondroitin sulfate/dermatan sulfate metabolism Homo sapiens R-HSA-1793185	0.149428	0.518567	0.285195	2.03122	3.86122
Acetylcholine Neurotransmitter Release Cycle Homo sapiens R-HSA-264642	0.153306	0.523157	0.281368	3.11198	5.83595
Ras activation uopn Ca2+ infux through NMDA receptor Homo sapiens R-HSA-442982	0.153306	0.523157	0.281368	3.11198	5.83595
Unblocking of NMDA receptor, glutamate binding and activation Homo sapiens R-HSA-438066	0.153306	0.523157	0.281368	3.11198	5.83595
Acyl chain remodelling of PS Homo sapiens R-HSA-1482801	0.153306	0.523157	0.281368	3.11198	5.83595
Apoptotic execution phase Homo sapiens R-HSA-75153	0.157228	0.534313	0.272205	1.98789	3.67773
Switching of origins to a post-replicative state Homo sapiens R-HSA-69052	0.160897	0.542283	0.265774	1.79725	3.28357
Orc1 removal from chromatin Homo sapiens R-HSA-68949	0.160897	0.542283	0.265774	1.79725	3.28357
PLC-gamma1 signalling Homo sapiens R-HSA-167021	0.163022	0.544959	0.263636	2.25956	4.09855
Striated Muscle Contraction Homo sapiens R-HSA-390522	0.163022	0.544959	0.263636	2.25956	4.09855
Serotonin Neurotransmitter Release Cycle Homo sapiens R-HSA-181429	0.168005	0.552594	0.257594	2.91733	5.20382
Norepinephrine Neurotransmitter Release Cycle Homo sapiens R-HSA-181430	0.168005	0.552594	0.257594	2.91733	5.20382
TP53 Regulates Transcription of Genes Involved in G2 Cell Cycle Arrest Homo sapiens R-HSA-6804114	0.168005	0.552594	0.257594	2.91733	5.20382
Amine-derived hormones Homo sapiens R-HSA-209776	0.168005	0.552594	0.257594	2.91733	5.20382
Downstream signaling events of B Cell Receptor (BCR) Homo sapiens R-HSA-1168372	0.169077	0.553897	0.256571	1.42174	2.527
Removal of licensing factors from origins Homo sapiens R-HSA-69300	0.174523	0.569458	0.244538	1.74342	3.04349
Defective B3GALT6 causes EDSP2 and SEMDJL1 Homo sapiens R-HSA-4420332	0.182928	0.577003	0.238822	2.74558	4.6638
Defective B4GALT7 causes EDS, progeroid type Homo sapiens R-HSA-3560783	0.182928	0.577003	0.238822	2.74558	4.6638
Defective B3GAT3 causes JDSSDHD Homo sapiens R-HSA-3560801	0.182928	0.577003	0.238822	2.74558	4.6638
Phosphorylation of the APC/C Homo sapiens R-HSA-176412	0.182928	0.577003	0.238822	2.74558	4.6638
Other semaphorin interactions Homo sapiens R-HSA-416700	0.182928	0.577003	0.238822	2.74558	4.6638
Phase 4 - resting membrane potential Homo sapiens R-HSA-5576886	0.182928	0.577003	0.238822	2.74558	4.6638
Disease Homo sapiens R-HSA-1643685	0.185389	0.577003	0.238822	1.19003	2.00556
Hyaluronan biosynthesis and export Homo sapiens R-HSA-2142850	0.189516	0.577003	0.238822	5.8312	9.69893
APOBEC3G mediated resistance to HIV-1 infection Homo sapiens R-HSA-180689	0.189516	0.577003	0.238822	5.8312	9.69893
Regulation of gene expression in endocrine-committed (NEUROG3+) progenitor cells Homo sapiens R-HSA-210746	0.189516	0.577003	0.238822	5.8312	9.69893
Cyclin B2 mediated events Homo sapiens R-HSA-157881	0.189516	0.577003	0.238822	5.8312	9.69893
G2/M DNA replication checkpoint Homo sapiens R-HSA-69478	0.189516	0.577003	0.238822	5.8312	9.69893
Muscarinic acetylcholine receptors Homo sapiens R-HSA-390648	0.189516	0.577003	0.238822	5.8312	9.69893
Scavenging by Class B Receptors Homo sapiens R-HSA-3000471	0.189516	0.577003	0.238822	5.8312	9.69893
Cytochrome c-mediated apoptotic response Homo sapiens R-HSA-111461	0.189516	0.577003	0.238822	5.8312	9.69893
Activation of caspases through apoptosome-mediated cleavage Homo sapiens R-HSA-111459	0.189516	0.577003	0.238822	5.8312	9.69893
Alpha-oxidation of phytanate Homo sapiens R-HSA-389599	0.189516	0.577003	0.238822	5.8312	9.69893
Trafficking of myristoylated proteins to the cilium Homo sapiens R-HSA-5624138	0.189516	0.577003	0.238822	5.8312	9.69893
G alpha (i) signalling events Homo sapiens R-HSA-418594	0.191454	0.580744	0.236015	1.33981	2.21484
EPH-Ephrin signaling Homo sapiens R-HSA-2682334	0.196881	0.592286	0.227468	1.57507	2.55973
Chondroitin sulfate biosynthesis Homo sapiens R-HSA-2022870	0.198034	0.592286	0.227468	2.59291	4.19874
Syndecan interactions Homo sapiens R-HSA-3000170	0.198034	0.592286	0.227468	2.59291	4.19874
Signaling by Hedgehog Homo sapiens R-HSA-5358351	0.198152	0.592286	0.227468	1.46081	2.36465
Meiotic synapsis Homo sapiens R-HSA-1221632	0.206869	0.616095	0.210352	1.7623	2.77679
Diseases of signal transduction Homo sapiens R-HSA-5663202	0.209238	0.620891	0.206984	1.2855	2.01088
Nef-mediates down modulation of cell surface receptors by recruiting them to clathrin adapters Homo sapiens R-HSA-164938	0.213281	0.623848	0.204921	2.45631	3.79535
Translocation of ZAP-70 to Immunological synapse Homo sapiens R-HSA-202430	0.213281	0.623848	0.204921	2.45631	3.79535
Signal transduction by L1 Homo sapiens R-HSA-445144	0.213281	0.623848	0.204921	2.45631	3.79535
SHC-mediated cascade:FGFR1 Homo sapiens R-HSA-5654688	0.213281	0.623848	0.204921	2.45631	3.79535
Association of TriC/CCT with target proteins during biosynthesis Homo sapiens R-HSA-390471	0.215565	0.625401	0.203842	1.94522	2.98493
SLC-mediated transmembrane transport Homo sapiens R-HSA-425407	0.216145	0.625401	0.203842	1.28925	1.97487
Cell Cycle Checkpoints Homo sapiens R-HSA-69620	0.217874	0.625401	0.203842	1.35909	2.07104
Telomere Extension By Telomerase Homo sapiens R-HSA-171319	0.222876	0.625401	0.203842	4.66472	7.0024
Pre-NOTCH Processing in the Endoplasmic Reticulum Homo sapiens R-HSA-1912399	0.222876	0.625401	0.203842	4.66472	7.0024
FGFR1b ligand binding and activation Homo sapiens R-HSA-190370	0.222876	0.625401	0.203842	4.66472	7.0024
Phosphorylation of Emi1 Homo sapiens R-HSA-176417	0.222876	0.625401	0.203842	4.66472	7.0024
Fibronectin matrix formation Homo sapiens R-HSA-1566977	0.222876	0.625401	0.203842	4.66472	7.0024
Proton-coupled monocarboxylate transport Homo sapiens R-HSA-433692	0.222876	0.625401	0.203842	4.66472	7.0024
Transport and synthesis of PAPS Homo sapiens R-HSA-174362	0.222876	0.625401	0.203842	4.66472	7.0024
Synthesis of 12-eicosatetraenoic acid derivatives Homo sapiens R-HSA-2142712	0.222876	0.625401	0.203842	4.66472	7.0024
Potassium Channels Homo sapiens R-HSA-1296071	0.222976	0.625401	0.203842	1.50701	2.26156
MAP kinase activation in TLR cascade Homo sapiens R-HSA-450294	0.2332	0.651847	0.185854	1.66763	2.42783
Cell-cell junction organization Homo sapiens R-HSA-421270	0.242154	0.66055	0.180094	1.63828	2.32339
Dopamine Neurotransmitter Release Cycle Homo sapiens R-HSA-212676	0.244055	0.66055	0.180094	2.22214	3.13403
Laminin interactions Homo sapiens R-HSA-3000157	0.244055	0.66055	0.180094	2.22214	3.13403
RAF-independent MAPK1/3 activation Homo sapiens R-HSA-112409	0.244055	0.66055	0.180094	2.22214	3.13403
APC/C:Cdc20 mediated degradation of Cyclin B Homo sapiens R-HSA-174048	0.244055	0.66055	0.180094	2.22214	3.13403
Signaling by BMP Homo sapiens R-HSA-201451	0.244055	0.66055	0.180094	2.22214	3.13403
Acyl chain remodelling of PE Homo sapiens R-HSA-1482839	0.244055	0.66055	0.180094	2.22214	3.13403
Intrinsic Pathway for Apoptosis Homo sapiens R-HSA-109606	0.2486	0.66055	0.180094	1.79531	2.49891
Transport of nucleosides and free purine and pyrimidine bases across the plasma membrane Homo sapiens R-HSA-83936	0.254864	0.66055	0.180094	3.88706	5.31371
Defective CHST3 causes SEDCJD Homo sapiens R-HSA-3595172	0.254864	0.66055	0.180094	3.88706	5.31371
Defective CHSY1 causes TPBS Homo sapiens R-HSA-3595177	0.254864	0.66055	0.180094	3.88706	5.31371
Defective CHST14 causes EDS, musculocontractural type Homo sapiens R-HSA-3595174	0.254864	0.66055	0.180094	3.88706	5.31371
Defective CHST6 causes MCDC1 Homo sapiens R-HSA-3656225	0.254864	0.66055	0.180094	3.88706	5.31371
Defective ST3GAL3 causes MCT12 and EIEE15 Homo sapiens R-HSA-3656243	0.254864	0.66055	0.180094	3.88706	5.31371
Defective B4GALT1 causes B4GALT1-CDG (CDG-2d) Homo sapiens R-HSA-3656244	0.254864	0.66055	0.180094	3.88706	5.31371
Anchoring fibril formation Homo sapiens R-HSA-2214320	0.254864	0.66055	0.180094	3.88706	5.31371
GLI proteins bind promoters of Hh responsive genes to promote transcription Homo sapiens R-HSA-5635851	0.254864	0.66055	0.180094	3.88706	5.31371
2-LTR circle formation Homo sapiens R-HSA-164843	0.254864	0.66055	0.180094	3.88706	5.31371
PTK6 promotes HIF1A stabilization Homo sapiens R-HSA-8857538	0.254864	0.66055	0.180094	3.88706	5.31371
Activation of NIMA Kinases NEK9, NEK6, NEK7 Homo sapiens R-HSA-2980767	0.254864	0.66055	0.180094	3.88706	5.31371
Nectin/Necl trans heterodimerization Homo sapiens R-HSA-420597	0.254864	0.66055	0.180094	3.88706	5.31371
Phase 3 - rapid repolarisation Homo sapiens R-HSA-5576890	0.254864	0.66055	0.180094	3.88706	5.31371
Apoptotic factor-mediated response Homo sapiens R-HSA-111471	0.254864	0.66055	0.180094	3.88706	5.31371
Glutamate Neurotransmitter Release Cycle Homo sapiens R-HSA-210500	0.259515	0.664879	0.177257	2.12103	2.86114
TNFs bind their physiological receptors Homo sapiens R-HSA-5669034	0.259515	0.664879	0.177257	2.12103	2.86114
Pyrimidine metabolism Homo sapiens R-HSA-73848	0.259515	0.664879	0.177257	2.12103	2.86114
TP53 Regulates Transcription of Cell Death Genes Homo sapiens R-HSA-5633008	0.259782	0.664879	0.177257	1.75034	2.3593
Hemostasis Homo sapiens R-HSA-109582	0.265947	0.678537	0.168427	1.15673	1.53204
Phospholipase C-mediated cascade; FGFR3 Homo sapiens R-HSA-5654227	0.271027	0.683787	0.165079	1.70756	2.22928
PLC beta mediated events Homo sapiens R-HSA-112043	0.271027	0.683787	0.165079	1.70756	2.22928
Nitric oxide stimulates guanylate cyclase Homo sapiens R-HSA-392154	0.274984	0.683787	0.165079	2.0287	2.61914
Synthesis of IP3 and IP4 in the cytosol Homo sapiens R-HSA-1855204	0.274984	0.683787	0.165079	2.0287	2.61914
Acyl chain remodelling of PC Homo sapiens R-HSA-1482788	0.274984	0.683787	0.165079	2.0287	2.61914
Synthesis and interconversion of nucleotide di- and triphosphates Homo sapiens R-HSA-499943	0.274984	0.683787	0.165079	2.0287	2.61914
G-protein mediated events Homo sapiens R-HSA-112040	0.282323	0.683787	0.165079	1.66681	2.10802
NRAGE signals death through JNK Homo sapiens R-HSA-193648	0.282323	0.683787	0.165079	1.66681	2.10802
Organic anion transporters Homo sapiens R-HSA-428643	0.285537	0.683787	0.165079	3.3316	4.17576
ABC transporter disorders Homo sapiens R-HSA-5619084	0.285537	0.683787	0.165079	3.3316	4.17576
Insulin-like Growth Factor-2 mRNA Binding Proteins (IGF2BPs/IMPs/VICKZs) bind RNA Homo sapiens R-HSA-428359	0.285537	0.683787	0.165079	3.3316	4.17576
WNT mediated activation of DVL Homo sapiens R-HSA-201688	0.285537	0.683787	0.165079	3.3316	4.17576
Nef and signal transduction Homo sapiens R-HSA-164944	0.285537	0.683787	0.165079	3.3316	4.17576
Regulation of gene expression in early pancreatic precursor cells Homo sapiens R-HSA-210747	0.285537	0.683787	0.165079	3.3316	4.17576
Regulation of cytoskeletal remodeling and cell spreading by IPP complex components Homo sapiens R-HSA-446388	0.285537	0.683787	0.165079	3.3316	4.17576
Sema4D mediated inhibition of cell attachment and migration Homo sapiens R-HSA-416550	0.285537	0.683787	0.165079	3.3316	4.17576
Terminal pathway of complement Homo sapiens R-HSA-166665	0.285537	0.683787	0.165079	3.3316	4.17576
Orexin and neuropeptides FF and QRFP bind to their respective receptors Homo sapiens R-HSA-389397	0.285537	0.683787	0.165079	3.3316	4.17576
Cross-presentation of particulate exogenous antigens (phagosomes) Homo sapiens R-HSA-1236973	0.285537	0.683787	0.165079	3.3316	4.17576
Hydrolysis of LPC Homo sapiens R-HSA-1483115	0.285537	0.683787	0.165079	3.3316	4.17576
Metabolism of ingested SeMet, Sec, MeSec into H2Se Homo sapiens R-HSA-2408508	0.285537	0.683787	0.165079	3.3316	4.17576
A tetrasaccharide linker sequence is required for GAG synthesis Homo sapiens R-HSA-1971475	0.290436	0.68947	0.161485	1.94407	2.4036
Regulation of Complement cascade Homo sapiens R-HSA-977606	0.290436	0.68947	0.161485	1.94407	2.4036
Ligand-gated ion channel transport Homo sapiens R-HSA-975298	0.290436	0.68947	0.161485	1.94407	2.4036
Phospholipase C-mediated cascade; FGFR4 Homo sapiens R-HSA-5654228	0.29366	0.695107	0.157948	1.62796	1.9948
Mitotic G2-G2/M phases Homo sapiens R-HSA-453274	0.294705	0.695572	0.157658	1.26624	1.54706
Signaling by PTK6 Homo sapiens R-HSA-8848021	0.297234	0.699526	0.155196	1.48179	1.79776
Nucleotide-binding domain, leucine rich repeat containing receptor (NLR) signaling pathways Homo sapiens R-HSA-168643	0.305024	0.711612	0.147757	1.59088	1.88896
CREB phosphorylation through the activation of Ras Homo sapiens R-HSA-442742	0.305845	0.711612	0.147757	1.86621	2.21086
Effects of PIP2 hydrolysis Homo sapiens R-HSA-114508	0.305845	0.711612	0.147757	1.86621	2.21086
Pyruvate metabolism Homo sapiens R-HSA-70268	0.305845	0.711612	0.147757	1.86621	2.21086
Type I hemidesmosome assembly Homo sapiens R-HSA-446107	0.314949	0.714525	0.145983	2.91499	3.36782
Integration of provirus Homo sapiens R-HSA-162592	0.314949	0.714525	0.145983	2.91499	3.36782
Nef Mediated CD4 Down-regulation Homo sapiens R-HSA-167590	0.314949	0.714525	0.145983	2.91499	3.36782
A third proteolytic cleavage releases NICD Homo sapiens R-HSA-157212	0.314949	0.714525	0.145983	2.91499	3.36782
EGFR Transactivation by Gastrin Homo sapiens R-HSA-2179392	0.314949	0.714525	0.145983	2.91499	3.36782
Inactivation of Cdc42 and Rac Homo sapiens R-HSA-428543	0.314949	0.714525	0.145983	2.91499	3.36782
Prostanoid ligand receptors Homo sapiens R-HSA-391908	0.314949	0.714525	0.145983	2.91499	3.36782
Glucocorticoid biosynthesis Homo sapiens R-HSA-194002	0.314949	0.714525	0.145983	2.91499	3.36782
Interleukin-19, 20, 22, 24 Homo sapiens R-HSA-8854691	0.314949	0.714525	0.145983	2.91499	3.36782
The role of Nef in HIV-1 replication and disease pathogenesis Homo sapiens R-HSA-164952	0.321189	0.724667	0.139862	1.79434	2.03788
Adrenaline,noradrenaline inhibits insulin secretion Homo sapiens R-HSA-400042	0.321189	0.724667	0.139862	1.79434	2.03788
MyD88:Mal cascade initiated on plasma membrane Homo sapiens R-HSA-166058	0.328366	0.732784	0.135024	1.34123	1.49363
Toll Like Receptor TLR1:TLR2 Cascade Homo sapiens R-HSA-168179	0.328366	0.732784	0.135024	1.34123	1.49363
Toll Like Receptor TLR6:TLR2 Cascade Homo sapiens R-HSA-168188	0.328366	0.732784	0.135024	1.34123	1.49363
Toll Like Receptor 2 (TLR2) Cascade Homo sapiens R-HSA-181438	0.328366	0.732784	0.135024	1.34123	1.49363
Activation of BH3-only proteins Homo sapiens R-HSA-114452	0.336448	0.741533	0.129869	1.72779	1.88211
Nef mediated downregulation of MHC class I complex cell surface expression Homo sapiens R-HSA-164940	0.343152	0.741533	0.129869	2.59097	2.77126
Reactions specific to the complex N-glycan synthesis pathway Homo sapiens R-HSA-975578	0.343152	0.741533	0.129869	2.59097	2.77126
ER Quality Control Compartment (ERQC) Homo sapiens R-HSA-901032	0.343152	0.741533	0.129869	2.59097	2.77126
E2F-enabled inhibition of pre-replication complex formation Homo sapiens R-HSA-113507	0.343152	0.741533	0.129869	2.59097	2.77126
MASTL Facilitates Mitotic Progression Homo sapiens R-HSA-2465910	0.343152	0.741533	0.129869	2.59097	2.77126
FGFR2b ligand binding and activation Homo sapiens R-HSA-190377	0.343152	0.741533	0.129869	2.59097	2.77126
Activation of the AP-1 family of transcription factors Homo sapiens R-HSA-450341	0.343152	0.741533	0.129869	2.59097	2.77126
Ligand-independent caspase activation via DCC Homo sapiens R-HSA-418889	0.343152	0.741533	0.129869	2.59097	2.77126
Glycoprotein hormones Homo sapiens R-HSA-209822	0.343152	0.741533	0.129869	2.59097	2.77126
Purine catabolism Homo sapiens R-HSA-74259	0.343152	0.741533	0.129869	2.59097	2.77126
Urea cycle Homo sapiens R-HSA-70635	0.343152	0.741533	0.129869	2.59097	2.77126
TRAF6 Mediated Induction of proinflammatory cytokines Homo sapiens R-HSA-168180	0.344191	0.741821	0.129701	1.37248	1.46383
Platelet activation, signaling and aggregation Homo sapiens R-HSA-76002	0.34882	0.747952	0.126126	1.1626	1.22445
Amine compound SLC transporters Homo sapiens R-HSA-425428	0.351601	0.747952	0.126126	1.666	1.7414
Molecules associated with elastic fibres Homo sapiens R-HSA-2129379	0.351601	0.747952	0.126126	1.666	1.7414
MAPK targets/ Nuclear events mediated by MAP kinases Homo sapiens R-HSA-450282	0.351601	0.747952	0.126126	1.666	1.7414
Glucagon-type ligand receptors Homo sapiens R-HSA-420092	0.351601	0.747952	0.126126	1.666	1.7414
Chaperonin-mediated protein folding Homo sapiens R-HSA-390466	0.35297	0.748615	0.125741	1.29632	1.34995
Apoptosis Homo sapiens R-HSA-109581	0.356635	0.748615	0.125741	1.20464	1.24203
L1CAM interactions Homo sapiens R-HSA-373760	0.361194	0.748615	0.125741	1.28201	1.30552
APC/C:Cdc20 mediated degradation of mitotic proteins Homo sapiens R-HSA-176409	0.363054	0.748615	0.125741	1.33312	1.35073
Signaling by the B Cell Receptor (BCR) Homo sapiens R-HSA-983705	0.364113	0.748615	0.125741	1.15666	1.16857
HS-GAG biosynthesis Homo sapiens R-HSA-2022928	0.366633	0.748615	0.125741	1.60847	1.61393
Trafficking of AMPA receptors Homo sapiens R-HSA-399719	0.366633	0.748615	0.125741	1.60847	1.61393
Glutamate Binding, Activation of AMPA Receptors and Synaptic Plasticity Homo sapiens R-HSA-399721	0.366633	0.748615	0.125741	1.60847	1.61393
Inwardly rectifying K+ channels Homo sapiens R-HSA-1296065	0.366633	0.748615	0.125741	1.60847	1.61393
Visual phototransduction Homo sapiens R-HSA-2187338	0.369423	0.748615	0.125741	1.26801	1.2627
Synthesis of DNA Homo sapiens R-HSA-69239	0.369423	0.748615	0.125741	1.26801	1.2627
Uptake and function of anthrax toxins Homo sapiens R-HSA-5210891	0.370194	0.748615	0.125741	2.33175	2.31712
MyD88 deficiency (TLR2/4) Homo sapiens R-HSA-5602498	0.370194	0.748615	0.125741	2.33175	2.31712
IRAK4 deficiency (TLR2/4) Homo sapiens R-HSA-5603041	0.370194	0.748615	0.125741	2.33175	2.31712
Recruitment of NuMA to mitotic centrosomes Homo sapiens R-HSA-380320	0.370194	0.748615	0.125741	2.33175	2.31712
Condensation of Prometaphase Chromosomes Homo sapiens R-HSA-2514853	0.370194	0.748615	0.125741	2.33175	2.31712
RHO GTPases activate IQGAPs Homo sapiens R-HSA-5626467	0.370194	0.748615	0.125741	2.33175	2.31712
Sodium/Calcium exchangers Homo sapiens R-HSA-425561	0.370194	0.748615	0.125741	2.33175	2.31712
Defects in cobalamin (B12) metabolism Homo sapiens R-HSA-3296469	0.370194	0.748615	0.125741	2.33175	2.31712
Tryptophan catabolism Homo sapiens R-HSA-71240	0.370194	0.748615	0.125741	2.33175	2.31712
Activation of APC/C and APC/C:Cdc20 mediated degradation of mitotic proteins Homo sapiens R-HSA-176814	0.37248	0.749535	0.125208	1.31428	1.29795
G alpha (12/13) signalling events Homo sapiens R-HSA-416482	0.37248	0.749535	0.125208	1.31428	1.29795
Programmed Cell Death Homo sapiens R-HSA-5357801	0.375415	0.753591	0.122864	1.18158	1.15762
Regulation of beta-cell development Homo sapiens R-HSA-186712	0.381527	0.760057	0.119154	1.55477	1.49814
Negative regulation of FGFR1 signaling Homo sapiens R-HSA-5654726	0.381527	0.760057	0.119154	1.55477	1.49814
Heparan sulfate/heparin (HS-GAG) metabolism Homo sapiens R-HSA-1638091	0.384498	0.760057	0.119154	1.37202	1.3114
Signaling by NOTCH Homo sapiens R-HSA-157118	0.387638	0.760057	0.119154	1.20675	1.14362
Ethanol oxidation Homo sapiens R-HSA-71384	0.396125	0.760057	0.119154	2.11966	1.96286
Defective EXT2 causes exostoses 2 Homo sapiens R-HSA-3656237	0.396125	0.760057	0.119154	2.11966	1.96286
Defective EXT1 causes exostoses 1, TRPS2 and CHDS Homo sapiens R-HSA-3656253	0.396125	0.760057	0.119154	2.11966	1.96286
Keratan sulfate degradation Homo sapiens R-HSA-2022857	0.396125	0.760057	0.119154	2.11966	1.96286
TP53 Regulates Transcription of Death Receptors and Ligands Homo sapiens R-HSA-6803211	0.396125	0.760057	0.119154	2.11966	1.96286
Chk1/Chk2(Cds1) mediated inactivation of Cyclin B:Cdk1 complex Homo sapiens R-HSA-75035	0.396125	0.760057	0.119154	2.11966	1.96286
CD28 dependent Vav1 pathway Homo sapiens R-HSA-389359	0.396125	0.760057	0.119154	2.11966	1.96286
NOTCH2 intracellular domain regulates transcription Homo sapiens R-HSA-2197563	0.396125	0.760057	0.119154	2.11966	1.96286
ERKs are inactivated Homo sapiens R-HSA-202670	0.396125	0.760057	0.119154	2.11966	1.96286
PECAM1 interactions Homo sapiens R-HSA-210990	0.396125	0.760057	0.119154	2.11966	1.96286
P2Y receptors Homo sapiens R-HSA-417957	0.396125	0.760057	0.119154	2.11966	1.96286
The NLRP3 inflammasome Homo sapiens R-HSA-844456	0.396125	0.760057	0.119154	2.11966	1.96286
Peptide hormone biosynthesis Homo sapiens R-HSA-209952	0.396125	0.760057	0.119154	2.11966	1.96286
Cargo concentration in the ER Homo sapiens R-HSA-5694530	0.396269	0.760057	0.119154	1.50454	1.39269
Smooth Muscle Contraction Homo sapiens R-HSA-445355	0.396269	0.760057	0.119154	1.50454	1.39269
Transport of glucose and other sugars, bile salts and organic acids, metal ions and amine compounds Homo sapiens R-HSA-425366	0.402314	0.767907	0.114691	1.21492	1.10621
Protein folding Homo sapiens R-HSA-391251	0.402314	0.767907	0.114691	1.21492	1.10621
PI3K Cascade Homo sapiens R-HSA-109704	0.410025	0.767907	0.114691	1.24392	1.10901
Regulation of APC/C activators between G1/S and early anaphase Homo sapiens R-HSA-176408	0.410025	0.767907	0.114691	1.24392	1.10901
Transcriptional regulation of white adipocyte differentiation Homo sapiens R-HSA-381340	0.410025	0.767907	0.114691	1.24392	1.10901
Glycerophospholipid biosynthesis Homo sapiens R-HSA-1483206	0.410513	0.767907	0.114691	1.20233	1.07049
HSF1-dependent transactivation Homo sapiens R-HSA-3371571	0.410847	0.767907	0.114691	1.45745	1.29645
EPHA-mediated growth cone collapse Homo sapiens R-HSA-3928663	0.410847	0.767907	0.114691	1.45745	1.29645
G2/M Transition Homo sapiens R-HSA-69275	0.419408	0.767907	0.114691	1.13104	0.98277
Facilitative Na+-independent glucose transporters Homo sapiens R-HSA-428790	0.420989	0.767907	0.114691	1.94292	1.68092
The activation of arylsulfatases Homo sapiens R-HSA-1663150	0.420989	0.767907	0.114691	1.94292	1.68092
Initiation of Nuclear Envelope Reformation Homo sapiens R-HSA-2995383	0.420989	0.767907	0.114691	1.94292	1.68092
Nuclear Envelope Reassembly Homo sapiens R-HSA-2995410	0.420989	0.767907	0.114691	1.94292	1.68092
NICD traffics to nucleus Homo sapiens R-HSA-157052	0.420989	0.767907	0.114691	1.94292	1.68092
Notch-HLH transcription pathway Homo sapiens R-HSA-350054	0.420989	0.767907	0.114691	1.94292	1.68092
FGFRL1 modulation of FGFR1 signaling Homo sapiens R-HSA-5658623	0.420989	0.767907	0.114691	1.94292	1.68092
FGFR3c ligand binding and activation Homo sapiens R-HSA-190372	0.420989	0.767907	0.114691	1.94292	1.68092
FGFR3 ligand binding and activation Homo sapiens R-HSA-190239	0.420989	0.767907	0.114691	1.94292	1.68092
ERBB2 Activates PTK6 Signaling Homo sapiens R-HSA-8847993	0.420989	0.767907	0.114691	1.94292	1.68092
p38MAPK events Homo sapiens R-HSA-171007	0.420989	0.767907	0.114691	1.94292	1.68092
Depolarization of the Presynaptic Terminal Triggers the Opening of Calcium Channels Homo sapiens R-HSA-112308	0.420989	0.767907	0.114691	1.94292	1.68092
GABA A receptor activation Homo sapiens R-HSA-977441	0.420989	0.767907	0.114691	1.94292	1.68092
Generation of second messenger molecules Homo sapiens R-HSA-202433	0.425249	0.773954	0.111285	1.41321	1.2084
Peptide hormone metabolism Homo sapiens R-HSA-2980736	0.428633	0.776661	0.109769	1.21149	1.02632
Opioid Signalling Homo sapiens R-HSA-111885	0.428633	0.776661	0.109769	1.21149	1.02632
Toll Like Receptor 10 (TLR10) Cascade Homo sapiens R-HSA-168142	0.437881	0.776795	0.109694	1.19589	0.987578
Toll Like Receptor 5 (TLR5) Cascade Homo sapiens R-HSA-168176	0.437881	0.776795	0.109694	1.19589	0.987578
MyD88 cascade initiated on plasma membrane Homo sapiens R-HSA-975871	0.437881	0.776795	0.109694	1.19589	0.987578
The role of GTSE1 in G2/M progression after G2 checkpoint Homo sapiens R-HSA-8852276	0.440029	0.776795	0.109694	1.24919	1.02548
LGI-ADAM interactions Homo sapiens R-HSA-5682910	0.444831	0.776795	0.109694	1.79337	1.45274
CS/DS degradation Homo sapiens R-HSA-2024101	0.444831	0.776795	0.109694	1.79337	1.45274
Early Phase of HIV Life Cycle Homo sapiens R-HSA-162594	0.444831	0.776795	0.109694	1.79337	1.45274
Regulation of TP53 Activity through Association with Co-factors Homo sapiens R-HSA-6804759	0.444831	0.776795	0.109694	1.79337	1.45274
TP53 regulates transcription of several additional cell death genes whose specific roles in p53-dependent apoptosis remain uncertain Homo sapiens R-HSA-6803205	0.444831	0.776795	0.109694	1.79337	1.45274
Receptor-ligand binding initiates the second proteolytic cleavage of Notch receptor Homo sapiens R-HSA-156988	0.444831	0.776795	0.109694	1.79337	1.45274
Golgi Cisternae Pericentriolar Stack Reorganization Homo sapiens R-HSA-162658	0.444831	0.776795	0.109694	1.79337	1.45274
Bile salt and organic anion SLC transporters Homo sapiens R-HSA-425471	0.444831	0.776795	0.109694	1.79337	1.45274
DCC mediated attractive signaling Homo sapiens R-HSA-418885	0.444831	0.776795	0.109694	1.79337	1.45274
Repression of WNT target genes Homo sapiens R-HSA-4641265	0.444831	0.776795	0.109694	1.79337	1.45274
Methylation Homo sapiens R-HSA-156581	0.444831	0.776795	0.109694	1.79337	1.45274
Synthesis of bile acids and bile salts via 24-hydroxycholesterol Homo sapiens R-HSA-193775	0.444831	0.776795	0.109694	1.79337	1.45274
Regulation of pyruvate dehydrogenase (PDH) complex Homo sapiens R-HSA-204174	0.444831	0.776795	0.109694	1.79337	1.45274
TRAF6 mediated induction of NFkB and MAP kinases upon TLR7/8 or 9 activation Homo sapiens R-HSA-975138	0.447085	0.779069	0.108424	1.18069	0.950466
Cell death signalling via NRAGE, NRIF and NADE Homo sapiens R-HSA-204998	0.461712	0.78653	0.104285	1.20599	0.932007
Meiosis Homo sapiens R-HSA-1500620	0.465346	0.78653	0.104285	1.15142	0.880805
APC/C-mediated degradation of cell cycle proteins Homo sapiens R-HSA-174143	0.465346	0.78653	0.104285	1.15142	0.880805
Regulation of mitotic cell cycle Homo sapiens R-HSA-453276	0.465346	0.78653	0.104285	1.15142	0.880805
MyD88 dependent cascade initiated on endosome Homo sapiens R-HSA-975155	0.465346	0.78653	0.104285	1.15142	0.880805
Toll Like Receptor 7/8 (TLR7/8) Cascade Homo sapiens R-HSA-168181	0.465346	0.78653	0.104285	1.15142	0.880805
Disorders of transmembrane transporters Homo sapiens R-HSA-5619115	0.467692	0.78653	0.104285	1.66519	1.26545
WNT5A-dependent internalization of FZD4 Homo sapiens R-HSA-5099900	0.467692	0.78653	0.104285	1.66519	1.26545
Calnexin/calreticulin cycle Homo sapiens R-HSA-901042	0.467692	0.78653	0.104285	1.66519	1.26545
Prolactin receptor signaling Homo sapiens R-HSA-1170546	0.467692	0.78653	0.104285	1.66519	1.26545
ERBB2 Regulates Cell Motility Homo sapiens R-HSA-6785631	0.467692	0.78653	0.104285	1.66519	1.26545
Signaling by EGFRvIII in Cancer Homo sapiens R-HSA-5637812	0.467692	0.78653	0.104285	1.66519	1.26545
Constitutive Signaling by EGFRvIII Homo sapiens R-HSA-5637810	0.467692	0.78653	0.104285	1.66519	1.26545
Negative regulation of TCF-dependent signaling by WNT ligand antagonists Homo sapiens R-HSA-3772470	0.467692	0.78653	0.104285	1.66519	1.26545
GRB2:SOS provides linkage to MAPK signaling for Integrins Homo sapiens R-HSA-354194	0.467692	0.78653	0.104285	1.66519	1.26545
p130Cas linkage to MAPK signaling for integrins Homo sapiens R-HSA-372708	0.467692	0.78653	0.104285	1.66519	1.26545
Eicosanoid ligand-binding receptors Homo sapiens R-HSA-391903	0.467692	0.78653	0.104285	1.66519	1.26545
Cell Cycle Homo sapiens R-HSA-1640170	0.469743	0.78836	0.103276	1.03275	0.780313
Signaling by GPCR Homo sapiens R-HSA-372790	0.475402	0.796225	0.0989641	1.01665	0.755973
Collagen degradation Homo sapiens R-HSA-1442490	0.480911	0.801986	0.095833	1.26016	0.922531
Nuclear signaling by ERBB4 Homo sapiens R-HSA-1251985	0.480911	0.801986	0.095833	1.26016	0.922531
Metabolism of nucleotides Homo sapiens R-HSA-15869	0.483388	0.801986	0.095833	1.12356	0.816753
PI3K events in ERBB2 signaling Homo sapiens R-HSA-1963642	0.489613	0.801986	0.095833	1.5541	1.10984
GRB2 events in ERBB2 signaling Homo sapiens R-HSA-1963640	0.489613	0.801986	0.095833	1.5541	1.10984
MAP3K8 (TPL2)-dependent MAPK1/3 activation Homo sapiens R-HSA-5684264	0.489613	0.801986	0.095833	1.5541	1.10984
Polo-like kinase mediated events Homo sapiens R-HSA-156711	0.489613	0.801986	0.095833	1.5541	1.10984
Cell-extracellular matrix interactions Homo sapiens R-HSA-446353	0.489613	0.801986	0.095833	1.5541	1.10984
RHO GTPases activate CIT Homo sapiens R-HSA-5625900	0.489613	0.801986	0.095833	1.5541	1.10984
Metabolism of Angiotensinogen to Angiotensins Homo sapiens R-HSA-2022377	0.489613	0.801986	0.095833	1.5541	1.10984
Nucleotide-like (purinergic) receptors Homo sapiens R-HSA-418038	0.489613	0.801986	0.095833	1.5541	1.10984
Activated TLR4 signalling Homo sapiens R-HSA-166054	0.491113	0.802838	0.0953721	1.08939	0.774644
Toll Like Receptor 9 (TLR9) Cascade Homo sapiens R-HSA-168138	0.492318	0.803204	0.0951744	1.11012	0.786667
PKMTs methylate histone lysines Homo sapiens R-HSA-3214841	0.494303	0.803242	0.0951538	1.22694	0.864509
Class C/3 (Metabotropic glutamate/pheromone receptors) Homo sapiens R-HSA-420499	0.494303	0.803242	0.0951538	1.22694	0.864509
PPARA activates gene expression Homo sapiens R-HSA-1989781	0.498972	0.809224	0.0919312	1.07925	0.750298
Regulation of TP53 Activity through Phosphorylation Homo sapiens R-HSA-6804756	0.501182	0.811202	0.090871	1.097	0.757795
Condensation of Prophase Chromosomes Homo sapiens R-HSA-2299718	0.507472	0.813634	0.0895709	1.19542	0.810866
ABC transporters in lipid homeostasis Homo sapiens R-HSA-1369062	0.510632	0.813634	0.0895709	1.45689	0.979183
N-glycan trimming in the ER and Calnexin/Calreticulin cycle Homo sapiens R-HSA-532668	0.510632	0.813634	0.0895709	1.45689	0.979183
Activated point mutants of FGFR2 Homo sapiens R-HSA-2033519	0.510632	0.813634	0.0895709	1.45689	0.979183
activated TAK1 mediates p38 MAPK activation Homo sapiens R-HSA-450302	0.510632	0.813634	0.0895709	1.45689	0.979183
Synthesis, secretion, and deacylation of Ghrelin Homo sapiens R-HSA-422085	0.510632	0.813634	0.0895709	1.45689	0.979183
Inflammasomes Homo sapiens R-HSA-622312	0.510632	0.813634	0.0895709	1.45689	0.979183
Acyl chain remodelling of PG Homo sapiens R-HSA-1482925	0.510632	0.813634	0.0895709	1.45689	0.979183
Retinoid metabolism and transport Homo sapiens R-HSA-975634	0.520416	0.827613	0.0821729	1.16547	0.7612
Regulation of lipid metabolism by Peroxisome proliferator-activated receptor alpha (PPARalpha) Homo sapiens R-HSA-400206	0.522259	0.828935	0.0814796	1.04991	0.682014
Activation of SMO Homo sapiens R-HSA-5635838	0.530787	0.829608	0.0811271	1.37112	0.868459
Pre-NOTCH Processing in Golgi Homo sapiens R-HSA-1912420	0.530787	0.829608	0.0811271	1.37112	0.868459
Signaling by cytosolic FGFR1 fusion mutants Homo sapiens R-HSA-1839117	0.530787	0.829608	0.0811271	1.37112	0.868459
SHC1 events in ERBB2 signaling Homo sapiens R-HSA-1250196	0.530787	0.829608	0.0811271	1.37112	0.868459
Tie2 Signaling Homo sapiens R-HSA-210993	0.530787	0.829608	0.0811271	1.37112	0.868459
cGMP effects Homo sapiens R-HSA-418457	0.530787	0.829608	0.0811271	1.37112	0.868459
Defects in vitamin and cofactor metabolism Homo sapiens R-HSA-3296482	0.530787	0.829608	0.0811271	1.37112	0.868459
Cytosolic sulfonation of small molecules Homo sapiens R-HSA-156584	0.530787	0.829608	0.0811271	1.37112	0.868459
Voltage gated Potassium channels Homo sapiens R-HSA-1296072	0.53313	0.830101	0.0808691	1.13698	0.715152
Iron uptake and transport Homo sapiens R-HSA-917937	0.53313	0.830101	0.0808691	1.13698	0.715152
Cell Cycle, Mitotic Homo sapiens R-HSA-69278	0.534541	0.830719	0.080546	0.999365	0.62595
Innate Immune System Homo sapiens R-HSA-168249	0.540963	0.835885	0.0778534	0.993195	0.610223
Phase 0 - rapid depolarisation Homo sapiens R-HSA-5576892	0.545611	0.835885	0.0778534	1.10985	0.672405
Inositol phosphate metabolism Homo sapiens R-HSA-1483249	0.545611	0.835885	0.0778534	1.10985	0.672405
Gap junction assembly Homo sapiens R-HSA-190861	0.550112	0.835885	0.0778534	1.29488	0.773861
TP53 Regulates Transcription of Genes Involved in Cytochrome C Release Homo sapiens R-HSA-6803204	0.550112	0.835885	0.0778534	1.29488	0.773861
Conversion from APC/C:Cdc20 to APC/C:Cdh1 in late anaphase Homo sapiens R-HSA-176407	0.550112	0.835885	0.0778534	1.29488	0.773861
Constitutive Signaling by Ligand-Responsive EGFR Cancer Variants Homo sapiens R-HSA-1236382	0.550112	0.835885	0.0778534	1.29488	0.773861
Signaling by Ligand-Responsive EGFR Variants in Cancer Homo sapiens R-HSA-5637815	0.550112	0.835885	0.0778534	1.29488	0.773861
Signaling by EGFR in Cancer Homo sapiens R-HSA-1643713	0.550112	0.835885	0.0778534	1.29488	0.773861
Ephrin signaling Homo sapiens R-HSA-3928664	0.550112	0.835885	0.0778534	1.29488	0.773861
Prostacyclin signalling through prostacyclin receptor Homo sapiens R-HSA-392851	0.550112	0.835885	0.0778534	1.29488	0.773861
HDL-mediated lipid transport Homo sapiens R-HSA-194223	0.550112	0.835885	0.0778534	1.29488	0.773861
Cdc20:Phospho-APC/C mediated degradation of Cyclin A Homo sapiens R-HSA-174184	0.563851	0.843324	0.0740056	1.0281	0.589067
Toll Like Receptor 4 (TLR4) Cascade Homo sapiens R-HSA-166016	0.567349	0.843324	0.0740056	0.995758	0.564376
Rho GTPase cycle Homo sapiens R-HSA-194840	0.567349	0.843324	0.0740056	0.995758	0.564376
Regulation of gene expression in beta cells Homo sapiens R-HSA-210745	0.568643	0.843324	0.0740056	1.22666	0.692454
IL-6-type cytokine receptor ligand interactions Homo sapiens R-HSA-6788467	0.568643	0.843324	0.0740056	1.22666	0.692454
FGFR2 ligand binding and activation Homo sapiens R-HSA-190241	0.568643	0.843324	0.0740056	1.22666	0.692454
Inhibition of the proteolytic activity of APC/C required for the onset of anaphase by mitotic spindle checkpoint components Homo sapiens R-HSA-141405	0.568643	0.843324	0.0740056	1.22666	0.692454
Inactivation of APC/C via direct inhibition of the APC/C complex Homo sapiens R-HSA-141430	0.568643	0.843324	0.0740056	1.22666	0.692454
Synthesis, secretion, and inactivation of Glucagon-like Peptide-1 (GLP-1) Homo sapiens R-HSA-381771	0.568643	0.843324	0.0740056	1.22666	0.692454
G beta:gamma signalling through PLC beta Homo sapiens R-HSA-418217	0.568643	0.843324	0.0740056	1.22666	0.692454
Synthesis of PC Homo sapiens R-HSA-1483191	0.568643	0.843324	0.0740056	1.22666	0.692454
MyD88-independent TLR3/TLR4 cascade Homo sapiens R-HSA-166166	0.569424	0.843324	0.0740056	1.00222	0.56438
Toll Like Receptor 3 (TLR3) Cascade Homo sapiens R-HSA-168164	0.569424	0.843324	0.0740056	1.00222	0.56438
TRIF-mediated TLR3/TLR4 signaling Homo sapiens R-HSA-937061	0.569424	0.843324	0.0740056	1.00222	0.56438
Transcriptional Regulation by TP53 Homo sapiens R-HSA-3700989	0.573126	0.846154	0.0725504	0.9763	0.543457
APC:Cdc20 mediated degradation of cell cycle proteins prior to satisfation of the cell cycle checkpoint Homo sapiens R-HSA-179419	0.573401	0.846154	0.0725504	1.01315	0.563483
HS-GAG degradation Homo sapiens R-HSA-2024096	0.586411	0.851543	0.0697932	1.16527	0.621944
TP53 regulates transcription of additional cell cycle genes whose exact role in the p53 pathway remain uncertain Homo sapiens R-HSA-6804115	0.586411	0.851543	0.0697932	1.16527	0.621944
NOTCH2 Activation and Transmission of Signal to the Nucleus Homo sapiens R-HSA-2979096	0.586411	0.851543	0.0697932	1.16527	0.621944
Mitotic Spindle Checkpoint Homo sapiens R-HSA-69618	0.586411	0.851543	0.0697932	1.16527	0.621944
ERK/MAPK targets Homo sapiens R-HSA-198753	0.586411	0.851543	0.0697932	1.16527	0.621944
Regulation of Insulin-like Growth Factor (IGF) transport and uptake by Insulin-like Growth Factor Binding Proteins (IGFBPs) Homo sapiens R-HSA-381426	0.586411	0.851543	0.0697932	1.16527	0.621944
VxPx cargo-targeting to cilium Homo sapiens R-HSA-5620916	0.586411	0.851543	0.0697932	1.16527	0.621944
Presynaptic function of Kainate receptors Homo sapiens R-HSA-500657	0.586411	0.851543	0.0697932	1.16527	0.621944
Cobalamin (Cbl, vitamin B12) transport and metabolism Homo sapiens R-HSA-196741	0.586411	0.851543	0.0697932	1.16527	0.621944
Pyruvate metabolism and Citric Acid (TCA) cycle Homo sapiens R-HSA-71406	0.593168	0.859831	0.0655868	1.01313	0.529137
Common Pathway of Fibrin Clot Formation Homo sapiens R-HSA-140875	0.603448	0.864028	0.0634723	1.10972	0.560515
CD28 dependent PI3K/Akt signaling Homo sapiens R-HSA-389357	0.603448	0.864028	0.0634723	1.10972	0.560515
CTLA4 inhibitory signaling Homo sapiens R-HSA-389513	0.603448	0.864028	0.0634723	1.10972	0.560515
Nephrin interactions Homo sapiens R-HSA-373753	0.603448	0.864028	0.0634723	1.10972	0.560515
Post-chaperonin tubulin folding pathway Homo sapiens R-HSA-389977	0.603448	0.864028	0.0634723	1.10972	0.560515
ADP signalling through P2Y purinoceptor 12 Homo sapiens R-HSA-392170	0.603448	0.864028	0.0634723	1.10972	0.560515
SALM protein interactions at the synapse Homo sapiens R-HSA-8849932	0.603448	0.864028	0.0634723	1.10972	0.560515
Regulation of TP53 Activity through Acetylation Homo sapiens R-HSA-6804758	0.619784	0.882109	0.0544779	1.05922	0.506716
Incretin synthesis, secretion, and inactivation Homo sapiens R-HSA-400508	0.619784	0.882109	0.0544779	1.05922	0.506716
Thromboxane signalling through TP receptor Homo sapiens R-HSA-428930	0.619784	0.882109	0.0544779	1.05922	0.506716
Signal Transduction Homo sapiens R-HSA-162582	0.620384	0.882109	0.0544779	0.971573	0.463845
Neurotransmitter Release Cycle Homo sapiens R-HSA-112310	0.626329	0.884419	0.0533418	0.950956	0.444933
Metabolism of fat-soluble vitamins Homo sapiens R-HSA-6806667	0.626329	0.884419	0.0533418	0.950956	0.444933
Nuclear Envelope Breakdown Homo sapiens R-HSA-2980766	0.626329	0.884419	0.0533418	0.950956	0.444933
Cargo trafficking to the periciliary membrane Homo sapiens R-HSA-5620920	0.626329	0.884419	0.0533418	0.950956	0.444933
Phosphorylation of CD3 and TCR zeta chains Homo sapiens R-HSA-202427	0.635448	0.888048	0.0515634	1.01312	0.459373
Diseases associated with the TLR signaling cascade Homo sapiens R-HSA-5602358	0.635448	0.888048	0.0515634	1.01312	0.459373
Diseases of Immune System Homo sapiens R-HSA-5260271	0.635448	0.888048	0.0515634	1.01312	0.459373
Nuclear Events (kinase and transcription factor activation) Homo sapiens R-HSA-198725	0.635448	0.888048	0.0515634	1.01312	0.459373
Synthesis of bile acids and bile salts via 7alpha-hydroxycholesterol Homo sapiens R-HSA-193368	0.635448	0.888048	0.0515634	1.01312	0.459373
Centrosome maturation Homo sapiens R-HSA-380287	0.636489	0.888048	0.0515634	0.919496	0.415418
Recruitment of mitotic centrosome proteins and complexes Homo sapiens R-HSA-380270	0.636489	0.888048	0.0515634	0.919496	0.415418
Metal ion SLC transporters Homo sapiens R-HSA-425410	0.650467	0.88937	0.0509176	0.970854	0.41753
HDMs demethylate histones Homo sapiens R-HSA-3214842	0.650467	0.88937	0.0509176	0.970854	0.41753
RAF activation Homo sapiens R-HSA-5673000	0.650467	0.88937	0.0509176	0.970854	0.41753
APC-Cdc20 mediated degradation of Nek2A Homo sapiens R-HSA-179409	0.650467	0.88937	0.0509176	0.970854	0.41753
Basigin interactions Homo sapiens R-HSA-210991	0.650467	0.88937	0.0509176	0.970854	0.41753
Formation of tubulin folding intermediates by CCT/TriC Homo sapiens R-HSA-389960	0.650467	0.88937	0.0509176	0.970854	0.41753
ADP signalling through P2Y purinoceptor 1 Homo sapiens R-HSA-418592	0.650467	0.88937	0.0509176	0.970854	0.41753
Activation of G protein gated Potassium channels Homo sapiens R-HSA-1296041	0.650467	0.88937	0.0509176	0.970854	0.41753
Inhibition of voltage gated Ca2+ channels via Gbeta/gamma subunits Homo sapiens R-HSA-997272	0.650467	0.88937	0.0509176	0.970854	0.41753
G protein gated Potassium channels Homo sapiens R-HSA-1296059	0.650467	0.88937	0.0509176	0.970854	0.41753
Sulfur amino acid metabolism Homo sapiens R-HSA-1614635	0.650467	0.88937	0.0509176	0.970854	0.41753
Glyoxylate metabolism and glycine degradation Homo sapiens R-HSA-389661	0.650467	0.88937	0.0509176	0.970854	0.41753
Phospholipid metabolism Homo sapiens R-HSA-1483257	0.654633	0.893448	0.0489306	0.901267	0.381849
Golgi Associated Vesicle Biogenesis Homo sapiens R-HSA-432722	0.657352	0.893448	0.0489306	0.895952	0.375884
Stabilization of p53 Homo sapiens R-HSA-69541	0.657352	0.893448	0.0489306	0.895952	0.375884
Post-translational protein modification Homo sapiens R-HSA-597592	0.657814	0.893448	0.0489306	0.928454	0.388868
N-glycan antennae elongation in the medial/trans-Golgi Homo sapiens R-HSA-975576	0.664868	0.894133	0.0485977	0.931971	0.380399
PD-1 signaling Homo sapiens R-HSA-389948	0.664868	0.894133	0.0485977	0.931971	0.380399
Attenuation phase Homo sapiens R-HSA-3371568	0.664868	0.894133	0.0485977	0.931971	0.380399
SHC-mediated cascade:FGFR2 Homo sapiens R-HSA-5654699	0.664868	0.894133	0.0485977	0.931971	0.380399
WNT ligand biogenesis and trafficking Homo sapiens R-HSA-3238698	0.664868	0.894133	0.0485977	0.931971	0.380399
Phase 2 - plateau phase Homo sapiens R-HSA-5576893	0.664868	0.894133	0.0485977	0.931971	0.380399
p75 NTR receptor-mediated signalling Homo sapiens R-HSA-193704	0.669487	0.89651	0.0474447	0.873338	0.350422
Uptake and actions of bacterial toxins Homo sapiens R-HSA-5339562	0.678677	0.89651	0.0474447	0.896079	0.347329
Keratan sulfate biosynthesis Homo sapiens R-HSA-2022854	0.678677	0.89651	0.0474447	0.896079	0.347329
EGFR downregulation Homo sapiens R-HSA-182971	0.678677	0.89651	0.0474447	0.896079	0.347329
Interleukin-6 family signaling Homo sapiens R-HSA-6783589	0.678677	0.89651	0.0474447	0.896079	0.347329
Caspase activation via extrinsic apoptotic signalig pathway Homo sapiens R-HSA-5357769	0.678677	0.89651	0.0474447	0.896079	0.347329
Integrin alphaIIb beta3 signaling Homo sapiens R-HSA-354192	0.678677	0.89651	0.0474447	0.896079	0.347329
Sema4D in semaphorin signaling Homo sapiens R-HSA-400685	0.678677	0.89651	0.0474447	0.896079	0.347329
Prefoldin mediated transfer of substrate to CCT/TriC Homo sapiens R-HSA-389957	0.678677	0.89651	0.0474447	0.896079	0.347329
Peroxisomal lipid metabolism Homo sapiens R-HSA-390918	0.678677	0.89651	0.0474447	0.896079	0.347329
Synthesis of bile acids and bile salts Homo sapiens R-HSA-192105	0.678677	0.89651	0.0474447	0.896079	0.347329
Hedgehog 'on' state Homo sapiens R-HSA-5632684	0.685142	0.903593	0.044027	0.851948	0.322146
Toll-Like Receptors Cascades Homo sapiens R-HSA-168898	0.687917	0.90524	0.0432363	0.862175	0.322529
Gap junction trafficking Homo sapiens R-HSA-190828	0.691917	0.90524	0.0432363	0.862846	0.317777
Extension of Telomeres Homo sapiens R-HSA-180786	0.691917	0.90524	0.0432363	0.862846	0.317777
G-protein activation Homo sapiens R-HSA-202040	0.691917	0.90524	0.0432363	0.862846	0.317777
Synthesis of PA Homo sapiens R-HSA-1483166	0.691917	0.90524	0.0432363	0.862846	0.317777
Formation of the beta-catenin:TCF transactivating complex Homo sapiens R-HSA-201722	0.695465	0.906984	0.0424003	0.831782	0.302082
Recruitment and ATM-mediated phosphorylation of repair and signaling proteins at DNA double strand breaks Homo sapiens R-HSA-5693565	0.695465	0.906984	0.0424003	0.831782	0.302082
Regulation of PLK1 Activity at G2/M Transition Homo sapiens R-HSA-2565942	0.700237	0.908784	0.0415395	0.831577	0.296321
DNA Double Strand Break Response Homo sapiens R-HSA-5693606	0.704428	0.908784	0.0415395	0.817146	0.286303
Interaction between L1 and Ankyrins Homo sapiens R-HSA-445095	0.704612	0.908784	0.0415395	0.831986	0.291285
PIWI-interacting RNA (piRNA) biogenesis Homo sapiens R-HSA-5601884	0.704612	0.908784	0.0415395	0.831986	0.291285
Myogenesis Homo sapiens R-HSA-525793	0.704612	0.908784	0.0415395	0.831986	0.291285
CDO in myogenesis Homo sapiens R-HSA-375170	0.704612	0.908784	0.0415395	0.831986	0.291285
YAP1- and WWTR1 (TAZ)-stimulated gene expression Homo sapiens R-HSA-2032785	0.704612	0.908784	0.0415395	0.831986	0.291285
Translocation of GLUT4 to the plasma membrane Homo sapiens R-HSA-1445148	0.71317	0.918374	0.0369803	0.803016	0.271448
Gap junction trafficking and regulation Homo sapiens R-HSA-157858	0.716785	0.918697	0.0368279	0.803255	0.267467
Activation of Kainate Receptors upon glutamate binding Homo sapiens R-HSA-451326	0.716785	0.918697	0.0368279	0.803255	0.267467
Metabolism of steroid hormones Homo sapiens R-HSA-196071	0.716785	0.918697	0.0368279	0.803255	0.267467
TP53 Regulates Transcription of DNA Repair Genes Homo sapiens R-HSA-6796648	0.721694	0.922102	0.0352212	0.789364	0.257455
Ca2+ pathway Homo sapiens R-HSA-4086398	0.721694	0.922102	0.0352212	0.789364	0.257455
Metabolism of carbohydrates Homo sapiens R-HSA-71387	0.728359	0.925358	0.0336901	0.854904	0.270972
FGFR1 mutant receptor activation Homo sapiens R-HSA-1839124	0.728457	0.925358	0.0336901	0.77644	0.245997
Adherens junctions interactions Homo sapiens R-HSA-418990	0.728457	0.925358	0.0336901	0.77644	0.245997
PCP/CE pathway Homo sapiens R-HSA-4086400	0.728762	0.925358	0.0336901	0.793611	0.251105
Signaling by FGFR in disease Homo sapiens R-HSA-1226099	0.738101	0.926257	0.0332686	0.763403	0.231827
Keratan sulfate/keratin metabolism Homo sapiens R-HSA-1638074	0.739648	0.926257	0.0332686	0.751354	0.226594
Vpr-mediated nuclear import of PICs Homo sapiens R-HSA-180910	0.739648	0.926257	0.0332686	0.751354	0.226594
Signaling by NOTCH2 Homo sapiens R-HSA-1980145	0.739648	0.926257	0.0332686	0.751354	0.226594
SMAD2/SMAD3:SMAD4 heterotrimer regulates transcription Homo sapiens R-HSA-2173796	0.739648	0.926257	0.0332686	0.751354	0.226594
Signaling by Robo receptor Homo sapiens R-HSA-376176	0.739648	0.926257	0.0332686	0.751354	0.226594
Cooperation of Prefoldin and TriC/CCT in actin and tubulin folding Homo sapiens R-HSA-389958	0.739648	0.926257	0.0332686	0.751354	0.226594
Signal amplification Homo sapiens R-HSA-392518	0.739648	0.926257	0.0332686	0.751354	0.226594
Thrombin signalling through proteinase activated receptors (PARs) Homo sapiens R-HSA-456926	0.739648	0.926257	0.0332686	0.751354	0.226594
Interferon gamma signaling Homo sapiens R-HSA-877300	0.742205	0.928039	0.0324336	0.775894	0.231317
Regulation of TP53 Activity Homo sapiens R-HSA-5633007	0.749334	0.929743	0.031637	0.796756	0.22992
Sialic acid metabolism Homo sapiens R-HSA-4085001	0.750379	0.929743	0.031637	0.727836	0.209018
CD28 co-stimulation Homo sapiens R-HSA-389356	0.750379	0.929743	0.031637	0.727836	0.209018
FGFR2 mutant receptor activation Homo sapiens R-HSA-1839126	0.750379	0.929743	0.031637	0.727836	0.209018
Inactivation, recovery and regulation of the phototransduction cascade Homo sapiens R-HSA-2514859	0.750379	0.929743	0.031637	0.727836	0.209018
Detoxification of Reactive Oxygen Species Homo sapiens R-HSA-3299685	0.750379	0.929743	0.031637	0.727836	0.209018
Nuclear Pore Complex (NPC) Disassembly Homo sapiens R-HSA-3301854	0.760668	0.930688	0.031196	0.705744	0.193062
Signaling by WNT in cancer Homo sapiens R-HSA-4791275	0.760668	0.930688	0.031196	0.705744	0.193062
Negative regulation of FGFR2 signaling Homo sapiens R-HSA-5654727	0.760668	0.930688	0.031196	0.705744	0.193062
The phototransduction cascade Homo sapiens R-HSA-2514856	0.760668	0.930688	0.031196	0.705744	0.193062
Lipoprotein metabolism Homo sapiens R-HSA-174824	0.760668	0.930688	0.031196	0.705744	0.193062
Synthesis of PIPs at the plasma membrane Homo sapiens R-HSA-1660499	0.760668	0.930688	0.031196	0.705744	0.193062
ROS, RNS production in response to bacteria Homo sapiens R-HSA-1222556	0.760668	0.930688	0.031196	0.705744	0.193062
Purine metabolism Homo sapiens R-HSA-73847	0.760668	0.930688	0.031196	0.705744	0.193062
SUMO E3 ligases SUMOylate target proteins Homo sapiens R-HSA-3108232	0.761368	0.930688	0.031196	0.750747	0.204682
Assembly of the pre-replicative complex Homo sapiens R-HSA-68867	0.768443	0.934913	0.0292287	0.716275	0.188658
Lysosome Vesicle Biogenesis Homo sapiens R-HSA-432720	0.770533	0.934913	0.0292287	0.684951	0.178548
Interactions of Vpr with host cellular proteins Homo sapiens R-HSA-176033	0.770533	0.934913	0.0292287	0.684951	0.178548
Fanconi Anemia Pathway Homo sapiens R-HSA-6783310	0.770533	0.934913	0.0292287	0.684951	0.178548
Bile acid and bile salt metabolism Homo sapiens R-HSA-194068	0.770533	0.934913	0.0292287	0.684951	0.178548
COPII (Coat Protein 2) Mediated Vesicle Transport Homo sapiens R-HSA-204005	0.775535	0.938202	0.0277036	0.705385	0.179311
Amyloid fiber formation Homo sapiens R-HSA-977225	0.775535	0.938202	0.0277036	0.705385	0.179311
Loss of Nlp from mitotic centrosomes Homo sapiens R-HSA-380259	0.782435	0.943522	0.0252478	0.694821	0.17047
Loss of proteins required for interphase microtubule organization?from the centrosome Homo sapiens R-HSA-380284	0.782435	0.943522	0.0252478	0.694821	0.17047
Phase II conjugation Homo sapiens R-HSA-156580	0.785105	0.943522	0.0252478	0.719638	0.174107
Platelet Aggregation (Plug Formation) Homo sapiens R-HSA-76009	0.789062	0.943522	0.0252478	0.64683	0.153241
NCAM1 interactions Homo sapiens R-HSA-419037	0.789062	0.943522	0.0252478	0.64683	0.153241
Steroid hormones Homo sapiens R-HSA-209943	0.789062	0.943522	0.0252478	0.64683	0.153241
trans-Golgi Network Vesicle Budding Homo sapiens R-HSA-199992	0.789149	0.943522	0.0252478	0.684567	0.162106
Clathrin derived vesicle budding Homo sapiens R-HSA-421837	0.789149	0.943522	0.0252478	0.684567	0.162106
SUMOylation Homo sapiens R-HSA-2990846	0.790725	0.944029	0.0250147	0.712257	0.167242
Transport of vitamins, nucleosides, and related molecules Homo sapiens R-HSA-425397	0.797758	0.948278	0.0230643	0.629315	0.142194
Signaling by FGFR1 in disease Homo sapiens R-HSA-5655302	0.797758	0.948278	0.0230643	0.629315	0.142194
Glutathione conjugation Homo sapiens R-HSA-156590	0.797758	0.948278	0.0230643	0.629315	0.142194
AURKA Activation by TPX2 Homo sapiens R-HSA-8854518	0.80203	0.951975	0.0213746	0.664938	0.146692
Formation of Fibrin Clot (Clotting Cascade) Homo sapiens R-HSA-140877	0.806096	0.954035	0.0204355	0.612722	0.132074
Gamma carboxylation, hypusine formation and arylsulfatase activation Homo sapiens R-HSA-163841	0.806096	0.954035	0.0204355	0.612722	0.132074
Binding and Uptake of Ligands by Scavenger Receptors Homo sapiens R-HSA-2173782	0.814208	0.962245	0.0167142	0.6464	0.132861
Glycosphingolipid metabolism Homo sapiens R-HSA-1660662	0.821756	0.967177	0.014494	0.582026	0.114259
Histidine, lysine, phenylalanine, tyrosine, proline and tryptophan catabolism Homo sapiens R-HSA-6788656	0.821756	0.967177	0.014494	0.582026	0.114259
Mitotic Prophase Homo sapiens R-HSA-68875	0.821923	0.967177	0.014494	0.670955	0.13158
Transcriptional regulation of pluripotent stem cells Homo sapiens R-HSA-452723	0.829106	0.970054	0.0132043	0.5678	0.10641
Deactivation of the beta-catenin transactivating complex Homo sapiens R-HSA-3769402	0.829106	0.970054	0.0132043	0.5678	0.10641
Cooperation of PDCL (PhLP1) and TRiC/CCT in G-protein beta folding Homo sapiens R-HSA-6814122	0.829106	0.970054	0.0132043	0.5678	0.10641
BMAL1:CLOCK,NPAS2 activates circadian gene expression Homo sapiens R-HSA-1368108	0.829106	0.970054	0.0132043	0.5678	0.10641
Signaling by FGFR2 in disease Homo sapiens R-HSA-5655253	0.836153	0.973679	0.0115844	0.554252	0.0991801
GPCR downstream signaling Homo sapiens R-HSA-388396	0.836361	0.973679	0.0115844	0.854076	0.152619
G2/M DNA damage checkpoint Homo sapiens R-HSA-69473	0.83657	0.973679	0.0115844	0.612251	0.109253
Factors involved in megakaryocyte development and platelet production Homo sapiens R-HSA-983231	0.836959	0.973679	0.0115844	0.67877	0.120807
Kinesins Homo sapiens R-HSA-983189	0.842909	0.977823	0.00973987	0.541334	0.0925117
Transcriptional activity of SMAD2/SMAD3:SMAD4 heterotrimer Homo sapiens R-HSA-2173793	0.842909	0.977823	0.00973987	0.541334	0.0925117
Complement cascade Homo sapiens R-HSA-166658	0.846814	0.978409	0.00947962	0.59649	0.099181
Beta-catenin independent WNT signaling Homo sapiens R-HSA-3858494	0.848643	0.978409	0.00947962	0.66412	0.108993
RMTs methylate histone arginines Homo sapiens R-HSA-3214858	0.849388	0.978409	0.00947962	0.529004	0.0863542
Signaling by ERBB2 Homo sapiens R-HSA-1227986	0.849388	0.978409	0.00947962	0.529004	0.0863542
Diseases of metabolism Homo sapiens R-HSA-5668914	0.849388	0.978409	0.00947962	0.529004	0.0863542
Processing of DNA double-strand break ends Homo sapiens R-HSA-5693607	0.851714	0.979097	0.00917413	0.588908	0.0945227
DNA Double-Strand Break Repair Homo sapiens R-HSA-5693532	0.852377	0.979097	0.00917413	0.659375	0.10532
DNA Replication Pre-Initiation Homo sapiens R-HSA-69002	0.85647	0.981048	0.00830984	0.581516	0.0900976
M/G1 Transition Homo sapiens R-HSA-68874	0.85647	0.981048	0.00830984	0.581516	0.0900976
NOTCH1 Intracellular Domain Regulates Transcription Homo sapiens R-HSA-2122947	0.861555	0.985044	0.00654419	0.50595	0.0753948
Immune System Homo sapiens R-HSA-168256	0.862365	0.985044	0.00654419	0.866053	0.128242
G beta:gamma signalling through PI3Kgamma Homo sapiens R-HSA-392451	0.867266	0.989263	0.00468844	0.49516	0.0705157
Amino acid and oligopeptide SLC transporters Homo sapiens R-HSA-425374	0.872741	0.994123	0.00255978	0.484819	0.065992
Ubiquitin-dependent degradation of Cyclin D1 Homo sapiens R-HSA-69229	0.87799	0.997329	0.00116171	0.474899	0.0617939
Ubiquitin-dependent degradation of Cyclin D Homo sapiens R-HSA-75815	0.87799	0.997329	0.00116171	0.474899	0.0617939
Autodegradation of the E3 ubiquitin ligase COP1 Homo sapiens R-HSA-349425	0.883023	0.999944	2.45222e-05	0.465377	0.0578946
G-protein beta:gamma signalling Homo sapiens R-HSA-397795	0.883023	0.999944	2.45222e-05	0.465377	0.0578946
Activation of anterior HOX genes in hindbrain development during early embryogenesis Homo sapiens R-HSA-5617472	0.886042	0.999944	2.45222e-05	0.534532	0.0646734
Activation of HOX genes during differentiation Homo sapiens R-HSA-5619507	0.886042	0.999944	2.45222e-05	0.534532	0.0646734
Fatty acid, triacylglycerol, and ketone body metabolism Homo sapiens R-HSA-535734	0.886397	0.999944	2.45222e-05	0.660119	0.0796041
Formation of TC-NER Pre-Incision Complex Homo sapiens R-HSA-6781823	0.892476	0.999994	2.57938e-06	0.447431	0.0508978
GPVI-mediated activation cascade Homo sapiens R-HSA-114604	0.892476	0.999994	2.57938e-06	0.447431	0.0508978
Arachidonic acid metabolism Homo sapiens R-HSA-2142753	0.892476	0.999994	2.57938e-06	0.447431	0.0508978
MAPK6/MAPK4 signaling Homo sapiens R-HSA-5687128	0.8969	0.999994	2.57938e-06	0.516633	0.0562153
Phase 1 - Functionalization of compounds Homo sapiens R-HSA-211945	0.8969	0.999994	2.57938e-06	0.516633	0.0562153
Host Interactions of HIV factors Homo sapiens R-HSA-162909	0.904535	0.999994	2.57938e-06	0.553165	0.0555012
TNFR2 non-canonical NF-kB pathway Homo sapiens R-HSA-5668541	0.906788	0.999994	2.57938e-06	0.499889	0.0489124
Constitutive Signaling by NOTCH1 HD+PEST Domain Mutants Homo sapiens R-HSA-2894862	0.909154	0.999994	2.57938e-06	0.415385	0.0395615
Signaling by NOTCH1 in Cancer Homo sapiens R-HSA-2644603	0.909154	0.999994	2.57938e-06	0.415385	0.0395615
Signaling by NOTCH1 PEST Domain Mutants in Cancer Homo sapiens R-HSA-2644602	0.909154	0.999994	2.57938e-06	0.415385	0.0395615
Constitutive Signaling by NOTCH1 PEST Domain Mutants Homo sapiens R-HSA-2644606	0.909154	0.999994	2.57938e-06	0.415385	0.0395615
Signaling by NOTCH1 HD+PEST Domain Mutants in Cancer Homo sapiens R-HSA-2894858	0.909154	0.999994	2.57938e-06	0.415385	0.0395615
Cellular response to heat stress Homo sapiens R-HSA-3371556	0.909882	0.999994	2.57938e-06	0.494545	0.0467049
Anchoring of the basal body to the plasma membrane Homo sapiens R-HSA-5620912	0.91288	0.999994	2.57938e-06	0.489313	0.0446015
Biological oxidations Homo sapiens R-HSA-211859	0.916252	0.999994	2.57938e-06	0.598108	0.0523131
Telomere Maintenance Homo sapiens R-HSA-157579	0.916497	0.999994	2.57938e-06	0.401019	0.0349673
Degradation of GLI1 by the proteasome Homo sapiens R-HSA-5610780	0.916497	0.999994	2.57938e-06	0.401019	0.0349673
PI Metabolism Homo sapiens R-HSA-1483255	0.919944	0.999994	2.57938e-06	0.394202	0.0328933
Signaling by Wnt Homo sapiens R-HSA-195721	0.922312	0.999994	2.57938e-06	0.646074	0.0522495
Gap-filling DNA repair synthesis and ligation in TC-NER Homo sapiens R-HSA-6782210	0.926416	0.999994	2.57938e-06	0.381237	0.0291388
Autodegradation of Cdh1 by Cdh1:APC/C Homo sapiens R-HSA-174084	0.926416	0.999994	2.57938e-06	0.381237	0.0291388
Synthesis of substrates in N-glycan biosythesis Homo sapiens R-HSA-446219	0.929453	0.999994	2.57938e-06	0.375069	0.0274396
Dual incision in TC-NER Homo sapiens R-HSA-6782135	0.929453	0.999994	2.57938e-06	0.375069	0.0274396
Asymmetric localization of PCP proteins Homo sapiens R-HSA-4608870	0.929453	0.999994	2.57938e-06	0.375069	0.0274396
Circadian Clock Homo sapiens R-HSA-400253	0.929453	0.999994	2.57938e-06	0.375069	0.0274396
O-linked glycosylation of mucins Homo sapiens R-HSA-913709	0.937834	0.999994	2.57938e-06	0.357702	0.0229581
APC/C:Cdc20 mediated degradation of Securin Homo sapiens R-HSA-174154	0.937834	0.999994	2.57938e-06	0.357702	0.0229581
Metabolism of vitamins and cofactors Homo sapiens R-HSA-196854	0.946082	0.999994	2.57938e-06	0.480202	0.0266155
HDR through Homologous Recombination (HR) or Single Strand Annealing (SSA) Homo sapiens R-HSA-5693567	0.947966	0.999994	2.57938e-06	0.422257	0.022564
APC/C:Cdh1 mediated degradation of Cdc20 and other APC/C:Cdh1 targeted proteins in late mitosis/early G1 Homo sapiens R-HSA-174178	0.949651	0.999994	2.57938e-06	0.332065	0.0171547
Lipid digestion, mobilization, and transport Homo sapiens R-HSA-73923	0.949651	0.999994	2.57938e-06	0.332065	0.0171547
Costimulation by the CD28 family Homo sapiens R-HSA-388841	0.95173	0.999994	2.57938e-06	0.327371	0.0161963
ISG15 antiviral mechanism Homo sapiens R-HSA-1169408	0.95173	0.999994	2.57938e-06	0.327371	0.0161963
Antiviral mechanism by IFN-stimulated genes Homo sapiens R-HSA-1169410	0.95173	0.999994	2.57938e-06	0.327371	0.0161963
Signaling by NOTCH1 Homo sapiens R-HSA-1980143	0.95173	0.999994	2.57938e-06	0.327371	0.0161963
Assembly of the primary cilium Homo sapiens R-HSA-5617833	0.952073	0.999994	2.57938e-06	0.506922	0.024897
Signaling by TGF-beta Receptor Complex Homo sapiens R-HSA-170834	0.953724	0.999994	2.57938e-06	0.322807	0.0152951
Adaptive Immune System Homo sapiens R-HSA-1280218	0.955449	0.999994	2.57938e-06	0.717311	0.032691
Sphingolipid metabolism Homo sapiens R-HSA-428157	0.955635	0.999994	2.57938e-06	0.318368	0.0144474
SUMOylation of DNA damage response and repair proteins Homo sapiens R-HSA-3108214	0.957467	0.999994	2.57938e-06	0.314049	0.0136499
Homology Directed Repair Homo sapiens R-HSA-5693538	0.957818	0.999994	2.57938e-06	0.40029	0.0172516
TCR signaling Homo sapiens R-HSA-202403	0.957818	0.999994	2.57938e-06	0.40029	0.0172516
Antigen processing: Ubiquitination & Proteasome degradation Homo sapiens R-HSA-983168	0.959169	0.999994	2.57938e-06	0.547124	0.0228085
Transcription-Coupled Nucleotide Excision Repair (TC-NER) Homo sapiens R-HSA-6781827	0.959224	0.999994	2.57938e-06	0.309846	0.0128992
Immunoregulatory interactions between a Lymphoid and a non-Lymphoid cell Homo sapiens R-HSA-198933	0.959224	0.999994	2.57938e-06	0.451924	0.0188139
Biosynthesis of the N-glycan precursor (dolichol lipid-linked oligosaccharide, LLO) and transfer to a nascent protein Homo sapiens R-HSA-446193	0.962523	0.999994	2.57938e-06	0.301766	0.0115267
COPI-mediated anterograde transport Homo sapiens R-HSA-6807878	0.962523	0.999994	2.57938e-06	0.301766	0.0115267
Interferon Signaling Homo sapiens R-HSA-913531	0.962955	0.999994	2.57938e-06	0.482931	0.0182301
Transport to the Golgi and subsequent modification Homo sapiens R-HSA-948021	0.965161	0.999994	2.57938e-06	0.437598	0.0155173
Regulation of HSF1-mediated heat shock response Homo sapiens R-HSA-3371453	0.965555	0.999994	2.57938e-06	0.294096	0.0103087
TCF dependent signaling in response to WNT Homo sapiens R-HSA-201681	0.96604	0.999994	2.57938e-06	0.475427	0.0164262
COPI-dependent Golgi-to-ER retrograde traffic Homo sapiens R-HSA-6811434	0.966978	0.999994	2.57938e-06	0.290405	0.00975161
Degradation of beta-catenin by the destruction complex Homo sapiens R-HSA-195253	0.968342	0.999994	2.57938e-06	0.286804	0.00922635
Antigen processing-Cross presentation Homo sapiens R-HSA-1236975	0.968342	0.999994	2.57938e-06	0.286804	0.00922635
Class I MHC mediated antigen processing & presentation Homo sapiens R-HSA-983169	0.969906	0.999994	2.57938e-06	0.543464	0.0166064
TP53 Regulates Metabolic Genes Homo sapiens R-HSA-5628897	0.970904	0.999994	2.57938e-06	0.279864	0.00826362
Metabolism of polyamines Homo sapiens R-HSA-351202	0.970904	0.999994	2.57938e-06	0.279864	0.00826362
Chromosome Maintenance Homo sapiens R-HSA-73886	0.973259	0.999994	2.57938e-06	0.27325	0.00740639
ER to Golgi Anterograde Transport Homo sapiens R-HSA-199977	0.973399	0.999994	2.57938e-06	0.359705	0.00969822
DNA Repair Homo sapiens R-HSA-73894	0.978612	0.999994	2.57938e-06	0.49744	0.0107546
Generic Transcription Pathway Homo sapiens R-HSA-212436	0.98011	0.999994	2.57938e-06	0.670032	0.0134614
Asparagine N-linked glycosylation Homo sapiens R-HSA-446203	0.983217	0.999994	2.57938e-06	0.455379	0.00770761
Metabolism of water-soluble vitamins and cofactors Homo sapiens R-HSA-196849	0.983887	0.999994	2.57938e-06	0.239296	0.0038872
Downstream TCR signaling Homo sapiens R-HSA-202424	0.984553	0.999994	2.57938e-06	0.236841	0.00368701
Resolution of Sister Chromatid Cohesion Homo sapiens R-HSA-2500257	0.984553	0.999994	2.57938e-06	0.236841	0.00368701
Chromatin organization Homo sapiens R-HSA-4839726	0.984815	0.999994	2.57938e-06	0.41701	0.00638067
Chromatin modifying enzymes Homo sapiens R-HSA-3247509	0.984815	0.999994	2.57938e-06	0.41701	0.00638067
Gene Silencing by RNA Homo sapiens R-HSA-211000	0.985804	0.999994	2.57938e-06	0.23208	0.00331819
G2/M Checkpoints Homo sapiens R-HSA-69481	0.986616	0.999994	2.57938e-06	0.313214	0.00422023
MHC class II antigen presentation Homo sapiens R-HSA-2132295	0.986954	0.999994	2.57938e-06	0.227506	0.00298759
Metabolism of lipids and lipoproteins Homo sapiens R-HSA-556833	0.987491	0.999994	2.57938e-06	0.608936	0.00766547
Metabolism of proteins Homo sapiens R-HSA-392499	0.987975	0.999994	2.57938e-06	0.680528	0.00823268
The citric acid (TCA) cycle and respiratory electron transport Homo sapiens R-HSA-1428517	0.988007	0.999994	2.57938e-06	0.306943	0.00370344
Mitotic Prometaphase Homo sapiens R-HSA-68877	0.988982	0.999994	2.57938e-06	0.218875	0.00242497
Nucleotide Excision Repair Homo sapiens R-HSA-5696398	0.989438	0.999994	2.57938e-06	0.216818	0.00230229
Golgi-to-ER retrograde transport Homo sapiens R-HSA-8856688	0.990293	0.999994	2.57938e-06	0.212817	0.00207583
Selenoamino acid metabolism Homo sapiens R-HSA-2408522	0.990695	0.999994	2.57938e-06	0.210871	0.00197137
Signaling by Rho GTPases Homo sapiens R-HSA-194315	0.994015	0.999994	2.57938e-06	0.44839	0.00269154
Mitotic Anaphase Homo sapiens R-HSA-68882	0.99427	0.999994	2.57938e-06	0.270758	0.0015558
Mitotic Metaphase and Anaphase Homo sapiens R-HSA-2555396	0.99448	0.999994	2.57938e-06	0.26917	0.00148997
Metabolism of amino acids and derivatives Homo sapiens R-HSA-71291	0.994641	0.999994	2.57938e-06	0.420725	0.00226093
HIV Infection Homo sapiens R-HSA-162906	0.995209	0.999994	2.57938e-06	0.316706	0.00152089
M Phase Homo sapiens R-HSA-68886	0.99594	0.999994	2.57938e-06	0.349891	0.0014233
Membrane Trafficking Homo sapiens R-HSA-199991	0.996297	0.999994	2.57938e-06	0.447078	0.00165861
Vesicle-mediated transport Homo sapiens R-HSA-5653656	0.996545	0.999994	2.57938e-06	0.477076	0.00165131
HIV Life Cycle Homo sapiens R-HSA-162587	0.997382	0.999994	2.57938e-06	0.165424	0.000433715
Separation of Sister Chromatids Homo sapiens R-HSA-2467813	0.998922	0.999994	2.57938e-06	0.143688	0.000154943
Organelle biogenesis and maintenance Homo sapiens R-HSA-1852241	0.999405	0.999994	2.57938e-06	0.285987	0.000170215
Intra-Golgi and retrograde Golgi-to-ER traffic Homo sapiens R-HSA-6811442	0.999474	0.999994	2.57938e-06	0.129849	6.82976e-05
Metabolism Homo sapiens R-HSA-1430728	0.99953	0.999994	2.57938e-06	0.642746	0.000302132
Infectious disease Homo sapiens R-HSA-5663205	0.999718	0.999994	2.57938e-06	0.267385	7.53222e-05
RHO GTPase Effectors Homo sapiens R-HSA-195258	0.999746	0.999994	2.57938e-06	0.182213	4.62199e-05
Gene Expression Homo sapiens R-HSA-74160	0.999994	0.999994	2.57938e-06	0.342758	2.03572e-06
Downregulated genes [adj p<0.05, log2(Fold change)<0.5]
Term	P-value	Adjusted P-value	Minus log10(Adjusted p-value)	Odds Ratio	Combined Score	Genes
GPCR ligand binding Homo sapiens R-HSA-500792	2.56871e-08	1.90085e-05	4.72105	2.72325	47.595	NPSR1;OXT;HTR2A;ADRA1B;MCHR1;RXFP2;C3;SHH;CALCR;GRM4;HRH3;NPY;GNG7;P2RY1;PENK;C3AR1;PRLHR;DRD1;DRD2;TAC1;DRD3;WNT2;S1PR4;WNT10A;EDN1;OPN3;HTR1F;HTR1D;PTCH2;HTR1B;OPRK1;TACR1;NMBR;PDYN;ADRA2C;ADRA2B;HCRTR1;APLN;ADCYAP1;MC3R;ADORA2A;CRH;ACKR2;GNB5;F2RL2
Class A/1 (Rhodopsin-like receptors) Homo sapiens R-HSA-373076	1.57889e-07	5.8419e-05	4.23345	2.9364	45.9881	NPSR1;OXT;HTR2A;ADRA1B;MCHR1;RXFP2;C3;HRH3;NPY;PENK;P2RY1;C3AR1;PRLHR;DRD1;DRD2;TAC1;DRD3;S1PR4;EDN1;OPN3;HTR1F;HTR1D;HTR1B;OPRK1;NMBR;TACR1;PDYN;ADRA2C;ADRA2B;APLN;HCRTR1;MC3R;ADORA2A;ACKR2;F2RL2
Amine ligand-binding receptors Homo sapiens R-HSA-375280	8.57571e-07	0.000211534	3.67462	8.16769	114.096	HRH3;HTR1F;HTR1D;HTR1B;HTR2A;DRD1;ADRA1B;DRD2;ADRA2C;DRD3;ADRA2B
G alpha (i) signalling events Homo sapiens R-HSA-418594	1.81271e-05	0.00335351	2.4745	2.78482	30.405	MCHR1;ADCY5;C3;RGS4;GRM4;HRH3;NPY;GNG7;PENK;C3AR1;RGS20;DRD2;RGS9;DRD3;S1PR4;OPN3;HTR1F;HTR1D;HTR1B;OPRK1;PDYN;ADRA2C;ADRA2B;APLN;GNB5
G alpha (q) signalling events Homo sapiens R-HSA-416476	3.76045e-05	0.00556547	2.2545	2.95058	30.0617	TRPC7;NPSR1;EDN1;PRKCH;TRPC3;DGKB;OXT;NMBR;HTR2A;TACR1;RASGRP2;ADRA1B;MCHR1;HCRTR1;RGS2;GRK5;GNG7;P2RY1;GNB5;TAC1;F2RL2
G alpha (s) signalling events Homo sapiens R-HSA-418555	7.00947e-05	0.00828291	2.08182	3.23986	30.9914	NPSR1;VIPR2;PDE1B;GPR83;RXFP2;ADCY5;ADCYAP1;MC3R;CALCR;PDE10A;GRK5;ADORA2A;GNG7;CRH;DRD1;GNB5;PDE7B
Phase 4 - resting membrane potential Homo sapiens R-HSA-5576886	7.83518e-05	0.00828291	2.08182	10.9096	103.143	KCNJ4;KCNK6;KCNJ12;KCNK13;KCNK15;KCNJ2
Peptide ligand-binding receptors Homo sapiens R-HSA-375276	0.000130272	0.0120501	1.91901	2.75745	24.6678	NPSR1;EDN1;OPRK1;OXT;NMBR;TACR1;PDYN;MCHR1;RXFP2;APLN;HCRTR1;C3;MC3R;NPY;PENK;C3AR1;PRLHR;ACKR2;TAC1;F2RL2
Signaling by GPCR Homo sapiens R-HSA-372790	0.000344077	0.0282908	1.54835	1.56089	12.4476	VIPR2;DGKB;OXT;HTR2A;ADRA1B;RXFP2;FGF3;RGS4;SHH;RGS2;GRM4;AKT2;C3AR1;PRLHR;RGS9;TRPC7;EDN1;PRKCH;TRPC3;ACTN2;RHOG;TACR1;PDYN;ADRA2C;ADRA2B;GFRA2;TIAM2;ADCYAP1;MC3R;ADORA2A;RASA4;CRH;NGEF;HBEGF;NPSR1;PDE1C;PDE1B;GPR83;RASGRP2;MCHR1;RASGRP4;ADCY5;C3;CALCR;GRK5;HRH3;PRKAR2B;GNG7;NPY;PENK;P2RY1;RGS20;DRD1;TAC1;DRD2;WNT2;DRD3;S1PR4;WNT10A;OPN3;HTR1F;HTR1D;PTCH2;HTR1B;OPRK1;NMBR;HCRTR1;APLN;PPP1CA;GNAL…
G alpha (z) signalling events Homo sapiens R-HSA-418597	0.00049248	0.0364435	1.43838	4.98211	37.944	RGS4;PRKCH;GNG7;RGS20;GNB5;ADRA2C;ADRA2B;ADCY5
Dopamine receptors Homo sapiens R-HSA-390651	0.000638456	0.0393714	1.40482	35.3458	260.02	DRD1;DRD2;DRD3
NGF-independant TRKA activation Homo sapiens R-HSA-187024	0.000638456	0.0393714	1.40482	35.3458	260.02	NTRK1;ADCYAP1;ADORA2A
Potassium Channels Homo sapiens R-HSA-1296071	0.000705851	0.0401792	1.396	3.27196	23.7417	HCN4;KCNJ4;KCNV1;KCNK6;KCNH4;KCNG4;KCNJ12;KCNS2;GNG7;KCNK13;KCNA5;KCNJ2
Serotonin receptors Homo sapiens R-HSA-390666	0.0010519	0.0556006	1.25492	11.7927	80.8647	HTR1F;HTR1D;HTR1B;HTR2A
Activation of TRKA receptors Homo sapiens R-HSA-187015	0.00123809	0.0579491	1.23695	23.5627	157.733	NTRK1;ADCYAP1;ADORA2A
GPCR downstream signaling Homo sapiens R-HSA-388396	0.00125295	0.0579491	1.23695	1.56803	10.478	VIPR2;DGKB;OXT;HTR2A;ADRA1B;RXFP2;RGS4;RGS2;GRM4;AKT2;C3AR1;RGS9;TRPC7;EDN1;PRKCH;TRPC3;RHOG;TACR1;PDYN;ADRA2C;ADRA2B;TIAM2;ADCYAP1;MC3R;ADORA2A;CRH;NGEF;NPSR1;PDE1B;GPR83;RASGRP2;MCHR1;ADCY5;C3;CALCR;GRK5;HRH3;GNG7;NPY;PENK;P2RY1;RGS20;DRD1;TAC1;DRD2;DRD3;S1PR4;OPN3;HTR1F;HTR1D;HTR1B;OPRK1;NMBR;HCRTR1;APLN;GNAL;PDE10A;GNB5;PDE7B;F2RL2
Neuronal System Homo sapiens R-HSA-112316	0.00145283	0.063241	1.199	2.06566	13.4975	HCN4;KCNJ4;KCNK6;KCNH4;KCNG4;SLC32A1;ACTN2;KCNJ12;KCNK13;CHAT;CACNA2D2;GAD2;KCNA5;SLC6A3;ADCY5;SLC5A7;KCNV1;GNAL;KCNS2;GNG7;GNB5;CACNG4;KCNJ2;SLC18A3
Opioid Signalling Homo sapiens R-HSA-111885	0.00167011	0.0686599	1.1633	3.3356	21.3307	GNAL;PDE1C;PDE1B;PRKAR2B;GNG7;PPP1R1B;GNB5;PDYN;ADCY5;PPP1CA
Striated Muscle Contraction Homo sapiens R-HSA-390522	0.00230311	0.08628	1.06409	5.06121	30.7392	TMOD1;MYL4;ACTN2;TNNT1;TNNC1;TPM2
Signal Transduction Homo sapiens R-HSA-162582	0.00233189	0.08628	1.06409	1.33915	8.11668	VIPR2;DGKB;WWC1;SERPINE1;RXFP2;FGF3;RGS4;RGS2;ARHGAP40;AKT2;GRAP2;ARHGDIA;ARHGDIB;C3AR1;PIP4K2A;RGS9;PRKCH;ACTN2;STARD8;FST;PDYN;DKK2;TIAM2;ADCYAP1;SFRP1;SPINT1;RRAGD;ELMO1;TRIB3;MAML3;NGEF;PNLIP;PDE1C;PDE1B;CRABP1;TCF7;GPR83;RASGRP2;IQGAP3;MCHR1;FOXO1;RASGRP4;C3;SNX3;SCUBE2;KLC3;CALCR;RACGAP1;GRK5;HRH3;PRKAR2B;PENK;SFN;DRD1;TAC1;DRD2;WNT2;SRGAP1;DRD3;WNT10A;OPN3;JUP;HTR1F;HTR1D;PTCH2;HTR1B;INHBA…
Stimuli-sensing channels Homo sapiens R-HSA-2672351	0.00255805	0.0901408	1.04508	2.92796	17.4755	RYR1;TRPC7;ASIC4;TRPC3;WNK4;SGK3;ANO7;SGK1;ASIC1;TRDN;ANO3
Muscle contraction Homo sapiens R-HSA-397014	0.00289226	0.0972852	1.01195	2.25606	13.1883	RYR1;TMOD1;KCNJ4;KCNK6;ACTN2;KCNJ12;TNNC1;TPM2;KCNK13;CACNA2D2;KCNK15;TRDN;MYL4;TNNT1;SCN4B;CACNG4;KCNJ2
Platelet activation, signaling and aggregation Homo sapiens R-HSA-76002	0.00382759	0.123148	0.909571	2.04092	11.3588	TRPC7;PRKCH;TRPC3;ACTN2;GP1BB;DGKB;TGFB3;ACTN1;SERPINE1;RHOG;VEGFC;F13A1;RASGRP2;ADRA2C;ADRA2B;AKT2;GNG7;P2RY1;GNB5;F2RL2
Effects of PIP2 hydrolysis Homo sapiens R-HSA-114508	0.00429022	0.129963	0.88618	5.36302	29.2361	TRPC7;PRKCH;TRPC3;DGKB;RASGRP2
GABA B receptor activation Homo sapiens R-HSA-977444	0.00470106	0.129963	0.88618	4.29324	23.0116	KCNJ4;GNAL;KCNJ12;GNG7;KCNJ2;ADCY5
Activation of GABAB receptors Homo sapiens R-HSA-991365	0.00470106	0.129963	0.88618	4.29324	23.0116	KCNJ4;GNAL;KCNJ12;GNG7;KCNJ2;ADCY5
Adrenoceptors Homo sapiens R-HSA-390696	0.00474189	0.129963	0.88618	11.7795	63.0358	ADRA2C;ADRA1B;ADRA2B
Adrenaline,noradrenaline inhibits insulin secretion Homo sapiens R-HSA-400042	0.00505016	0.133469	0.874621	5.12958	27.1269	GNG7;CACNA2D2;GNB5;ADRA2C;ADCY5
Gastrin-CREB signalling pathway via PKC and MAPK Homo sapiens R-HSA-881907	0.00631772	0.156831	0.804569	1.71499	8.6854	NPSR1;DGKB;OXT;HTR2A;ADRA1B;RASGRP2;MCHR1;FGF3;RASGRP4;RGS2;GRK5;GNG7;P2RY1;TAC1;TRPC7;EDN1;PRKCH;TRPC3;ACTN2;TACR1;NMBR;GFRA2;HCRTR1;GDNF;ARTN;RASA4;GNB5;F2RL2;HBEGF
Role of second messengers in netrin-1 signaling Homo sapiens R-HSA-418890	0.00656993	0.156831	0.804569	10.0962	50.7358	TRPC7;TRPC3;NTN1
Purine catabolism Homo sapiens R-HSA-74259	0.00656993	0.156831	0.804569	10.0962	50.7358	NT5E;GPX1;XDH
Class B/2 (Secretin family receptors) Homo sapiens R-HSA-373080	0.00723463	0.167301	0.776502	2.83782	13.9873	ADCYAP1;SHH;WNT10A;CALCR;GNG7;PTCH2;CRH;GNB5;WNT2
PLC-gamma1 signalling Homo sapiens R-HSA-167021	0.0116955	0.262263	0.581263	4.06701	18.0923	NTRK1;PDE1C;PDE1B;PRKAR2B;ADCY5
Transmission across Chemical Synapses Homo sapiens R-HSA-112315	0.0131655	0.286544	0.542809	1.94506	8.42239	KCNJ4;SLC32A1;ACTN2;KCNJ12;CHAT;CACNA2D2;GAD2;SLC6A3;ADCY5;SLC5A7;GNAL;GNG7;GNB5;CACNG4;KCNJ2;SLC18A3
Dissolution of Fibrin Clot Homo sapiens R-HSA-75205	0.0142904	0.293747	0.532027	7.06622	30.0185	SERPINE1;PLAUR;SERPINB8
Signaling by Activin Homo sapiens R-HSA-1502540	0.0142904	0.293747	0.532027	7.06622	30.0185	ACVR1C;FST;INHBA
Tachykinin receptors bind tachykinins Homo sapiens R-HSA-380095	0.01535	0.306999	0.512862	15.6892	65.528	TACR1;TAC1
Defective B3GALTL causes Peters-plus syndrome (PpS) Homo sapiens R-HSA-5083635	0.0165793	0.310859	0.507436	3.68515	15.1077	SEMA5B;ADAMTSL5;ADAMTSL4;ADAMTS19;ADAMTS18
NCAM1 interactions Homo sapiens R-HSA-419037	0.0165793	0.310859	0.507436	3.68515	15.1077	GDNF;ARTN;ST8SIA2;COL6A1;GFRA2
Activation of G protein gated Potassium channels Homo sapiens R-HSA-1296041	0.0176434	0.310859	0.507436	4.48943	18.1256	KCNJ4;KCNJ12;GNG7;KCNJ2
Inhibition of voltage gated Ca2+ channels via Gbeta/gamma subunits Homo sapiens R-HSA-997272	0.0176434	0.310859	0.507436	4.48943	18.1256	KCNJ4;KCNJ12;GNG7;KCNJ2
G protein gated Potassium channels Homo sapiens R-HSA-1296059	0.0176434	0.310859	0.507436	4.48943	18.1256	KCNJ4;KCNJ12;GNG7;KCNJ2
O-glycosylation of TSR domain-containing proteins Homo sapiens R-HSA-5173214	0.0184674	0.317812	0.49783	3.57329	14.2637	SEMA5B;ADAMTSL5;ADAMTSL4;ADAMTS19;ADAMTS18
CaM pathway Homo sapiens R-HSA-111997	0.0201939	0.332077	0.478761	4.28514	16.7222	PDE1C;PDE1B;PRKAR2B;ADCY5
Calmodulin induced events Homo sapiens R-HSA-111933	0.0201939	0.332077	0.478761	4.28514	16.7222	PDE1C;PDE1B;PRKAR2B;ADCY5
Negative regulation of TCF-dependent signaling by WNT ligand antagonists Homo sapiens R-HSA-3772470	0.0213979	0.344227	0.463155	5.8879	22.6358	SFRP1;KREMEN1;DKK2
Misspliced LRP5 mutants have enhanced beta-catenin-dependent signaling Homo sapiens R-HSA-5339717	0.0224059	0.348811	0.457409	11.7663	44.6933	KREMEN1;DKK2
Cardiac conduction Homo sapiens R-HSA-5576891	0.0226256	0.348811	0.457409	2.09766	7.94737	RYR1;KCNJ4;KCNK6;KCNJ12;KCNK13;CACNA2D2;KCNK15;SCN4B;CACNG4;KCNJ2;TRDN
GABA receptor activation Homo sapiens R-HSA-977443	0.0241702	0.365019	0.437684	2.88895	10.7545	KCNJ4;GNAL;KCNJ12;GNG7;KCNJ2;ADCY5
Cell-extracellular matrix interactions Homo sapiens R-HSA-446353	0.0255525	0.369213	0.432723	5.4347	19.9292	FBLIM1;ACTN1;LIMS2
Ca-dependent events Homo sapiens R-HSA-111996	0.0259447	0.369213	0.432723	3.92763	14.3429	PDE1C;PDE1B;PRKAR2B;ADCY5
The role of Nef in HIV-1 replication and disease pathogenesis Homo sapiens R-HSA-164952	0.0259447	0.369213	0.432723	3.92763	14.3429	HCK;CD4;AP1S2;ELMO1
Rho GTPase cycle Homo sapiens R-HSA-194840	0.0278816	0.38929	0.409727	2.11	7.55334	TIAM2;ARHGAP10;ARHGAP40;RACGAP1;ARHGDIA;STARD8;ARHGDIB;RHOG;SRGAP1;NGEF
Voltage gated Potassium channels Homo sapiens R-HSA-1296072	0.0300147	0.403405	0.394259	3.10231	10.8769	KCNV1;KCNH4;KCNG4;KCNS2;KCNA5
Acetylcholine Neurotransmitter Release Cycle Homo sapiens R-HSA-264642	0.0301072	0.403405	0.394259	5.04624	17.6769	SLC5A7;CHAT;SLC18A3
PTK6 promotes HIF1A stabilization Homo sapiens R-HSA-8857538	0.0305279	0.403405	0.394259	9.41252	32.8413	LRRK2;HBEGF
G-protein mediated events Homo sapiens R-HSA-112040	0.0356666	0.446969	0.349723	2.94689	9.82358	GNAL;PDE1C;PDE1B;PRKAR2B;ADCY5
O-linked glycosylation Homo sapiens R-HSA-5173105	0.0362016	0.446969	0.349723	2.10443	6.98386	SEMA5B;ADAMTSL5;GALNT15;ADAMTS19;ADAMTSL4;ADAMTS18;GCNT1;B3GNT2;MUC3A
HS-GAG biosynthesis Homo sapiens R-HSA-2022928	0.0362407	0.446969	0.349723	3.49068	11.5806	HS3ST3B1;HS3ST3A1;HS3ST5;HS3ST2
Inwardly rectifying K+ channels Homo sapiens R-HSA-1296065	0.0362407	0.446969	0.349723	3.49068	11.5806	KCNJ4;KCNJ12;GNG7;KCNJ2
Release of Hh-Np from the secreting cell Homo sapiens R-HSA-5362798	0.0396174	0.467799	0.329941	7.84335	25.3222	SCUBE2;SHH
Nef and signal transduction Homo sapiens R-HSA-164944	0.0396174	0.467799	0.329941	7.84335	25.3222	HCK;ELMO1
DAG and IP3 signaling Homo sapiens R-HSA-1489509	0.0401253	0.467799	0.329941	3.36584	10.8237	PDE1C;PDE1B;PRKAR2B;ADCY5
Diseases associated with O-glycosylation of proteins Homo sapiens R-HSA-3906995	0.0404583	0.467799	0.329941	2.52691	8.10501	SEMA5B;ADAMTSL5;ADAMTSL4;ADAMTS19;ADAMTS18;MUC3A
Phospholipase C-mediated cascade: FGFR1 Homo sapiens R-HSA-5654219	0.0419322	0.474776	0.323511	2.80627	8.90065	PDE1C;PDE1B;PRKAR2B;FGF3;ADCY5
Cell-Cell communication Homo sapiens R-HSA-1500931	0.0423449	0.474776	0.323511	1.95213	6.17247	COL17A1;CLDN11;CDH4;KIRREL2;JUP;ACTN2;FBLIM1;ACTN1;NTN1;LIMS2
Detoxification of Reactive Oxygen Species Homo sapiens R-HSA-3299685	0.0442371	0.488589	0.311056	3.24961	10.1329	GPX1;GPX3;GPX6;SOD3
Regulation of gene expression in beta cells Homo sapiens R-HSA-210745	0.046132	0.497803	0.302943	4.15508	12.7821	AKT2;MAFA;FOXO1
Hemostasis Homo sapiens R-HSA-109582	0.0464167	0.497803	0.302943	1.41273	4.33722	DGKB;PDE1B;SERPINE1;ITGB2;F13A1;KIF11;RASGRP2;KLC3;RACGAP1;PRKAR2B;AKT2;GNG7;P2RY1;TRPC7;PRKCH;TRPC3;ACTN2;GP1BB;TGFB3;ACTN1;RHOG;PLAUR;VEGFC;ADRA2C;SERPINB8;ADRA2B;PDE10A;ITGA5;GNB5;ZFPM1;F2RL2
EGFR interacts with phospholipase C-gamma Homo sapiens R-HSA-212718	0.048576	0.501769	0.299496	3.14112	9.50072	PDE1C;PDE1B;PRKAR2B;ADCY5
Purine metabolism Homo sapiens R-HSA-73847	0.048576	0.501769	0.299496	3.14112	9.50072	NT5E;GPX1;ADSSL1;XDH
Phospholipase C-mediated cascade; FGFR2 Homo sapiens R-HSA-5654221	0.0488208	0.501769	0.299496	2.67843	8.08779	PDE1C;PDE1B;PRKAR2B;FGF3;ADCY5
AKT phosphorylates targets in the nucleus Homo sapiens R-HSA-198693	0.0495818	0.50261	0.298769	6.72252	20.1953	AKT2;FOXO1
Neurotransmitter Release Cycle Homo sapiens R-HSA-112310	0.0563372	0.563372	0.249205	2.56171	7.36851	SLC5A7;SLC32A1;CHAT;GAD2;SLC18A3
Nephrin interactions Homo sapiens R-HSA-373753	0.0587126	0.579298	0.237098	3.71732	10.539	KIRREL2;ACTN2;ACTN1
Adenylate cyclase activating pathway Homo sapiens R-HSA-170660	0.0603348	0.58747	0.231014	5.8819	16.5155	GNAL;ADCY5
Cell junction organization Homo sapiens R-HSA-446728	0.0618606	0.594504	0.225845	2.08983	5.81572	CLDN11;COL17A1;CDH4;JUP;FBLIM1;ACTN1;LIMS2
Platelet Aggregation (Plug Formation) Homo sapiens R-HSA-76009	0.062943	0.597151	0.223916	2.85512	7.89591	GP1BB;RASGRP2;ADRA2C;ADRA2B
Metabolism of nucleotides Homo sapiens R-HSA-15869	0.065023	0.609077	0.215328	2.0636	5.63984	NT5E;GPX1;RRM2;ADSSL1;NUDT15;UPB1;XDH
RHO GTPases activate KTN1 Homo sapiens R-HSA-5625970	0.0717954	0.640104	0.193749	5.22808	13.7704	KLC3;RHOG
CYP2E1 reactions Homo sapiens R-HSA-211999	0.0717954	0.640104	0.193749	5.22808	13.7704	CYP2S1;CYP2E1
MyD88 deficiency (TLR2/4) Homo sapiens R-HSA-5602498	0.0717954	0.640104	0.193749	5.22808	13.7704	MYD88;TLR2
IRAK4 deficiency (TLR2/4) Homo sapiens R-HSA-5603041	0.0717954	0.640104	0.193749	5.22808	13.7704	MYD88;TLR2
DARPP-32 events Homo sapiens R-HSA-180024	0.0727213	0.64064	0.193386	3.36293	8.81466	PRKAR2B;PPP1R1B;PPP1CA
ADP signalling through P2Y purinoceptor 1 Homo sapiens R-HSA-418592	0.0802319	0.69849	0.15584	3.20991	8.09806	GNG7;P2RY1;GNB5
Pyrimidine catabolism Homo sapiens R-HSA-73621	0.0838882	0.713531	0.146587	4.70503	11.6603	NT5E;UPB1
Tandem pore domain potassium channels Homo sapiens R-HSA-1296346	0.0838882	0.713531	0.146587	4.70503	11.6603	KCNK6;KCNK13
G alpha (12/13) signalling events Homo sapiens R-HSA-416482	0.0858315	0.721765	0.141604	2.04943	5.0321	TIAM2;GNG7;RHOG;GNB5;ADRA1B;NGEF
WNT ligand biogenesis and trafficking Homo sapiens R-HSA-3238698	0.088063	0.724074	0.140217	3.07018	7.45964	SNX3;WNT10A;WNT2
Downregulation of TGF-beta receptor signaling Homo sapiens R-HSA-2173788	0.088063	0.724074	0.140217	3.07018	7.45964	PMEPA1;SMAD7;PPP1CA
Netrin-1 signaling Homo sapiens R-HSA-373752	0.0912398	0.725994	0.139067	2.4788	5.9349	TRPC7;TRPC3;EZR;NTN1
Signaling by Retinoic Acid Homo sapiens R-HSA-5362517	0.0912398	0.725994	0.139067	2.4788	5.9349	ALDH1A3;CRABP1;RARB;RXRG
Glucagon-like Peptide-1 (GLP1) regulates insulin secretion Homo sapiens R-HSA-381676	0.0912398	0.725994	0.139067	2.4788	5.9349	PRKAR2B;GNG7;GNB5;ADCY5
VEGFR2 mediated vascular permeability Homo sapiens R-HSA-5218920	0.0962009	0.743961	0.12845	2.94211	6.8884	JUP;AKT2;TRIB3
Depolarization of the Presynaptic Terminal Triggers the Opening of Calcium Channels Homo sapiens R-HSA-112308	0.0965423	0.743961	0.12845	4.27708	9.99884	CACNA2D2;CACNG4
Synthesis of PE Homo sapiens R-HSA-1483213	0.0965423	0.743961	0.12845	4.27708	9.99884	PHOSPHO1;ETNPPL
Vasopressin regulates renal water homeostasis via Aquaporins Homo sapiens R-HSA-432040	0.0975193	0.743961	0.12845	2.41511	5.62167	PRKAR2B;GNG7;GNB5;ADCY5
Phospholipase C-mediated cascade; FGFR3 Homo sapiens R-HSA-5654227	0.103995	0.765774	0.115899	2.35461	5.32947	PDE1C;PDE1B;PRKAR2B;ADCY5
PLC beta mediated events Homo sapiens R-HSA-112043	0.103995	0.765774	0.115899	2.35461	5.32947	PDE1C;PDE1B;PRKAR2B;ADCY5
Interleukin-1 signaling Homo sapiens R-HSA-446652	0.103995	0.765774	0.115899	2.35461	5.32947	IL1A;IRAK3;NOD2;MYD88
G-protein activation Homo sapiens R-HSA-202040	0.104632	0.765774	0.115899	2.82428	6.37526	GNG7;GNB5;PDYN
Regulation of insulin secretion Homo sapiens R-HSA-422356	0.108579	0.765774	0.115899	1.91045	4.24173	PRKAR2B;GNG7;CACNA2D2;GNB5;ADRA2C;ADCY5
Inhibition of adenylate cyclase pathway Homo sapiens R-HSA-997269	0.109692	0.765774	0.115899	3.92045	8.6645	GNAL;ADCY5
Adenylate cyclase inhibitory pathway Homo sapiens R-HSA-170670	0.109692	0.765774	0.115899	3.92045	8.6645	GNAL;ADCY5
Synthesis of bile acids and bile salts via 24-hydroxycholesterol Homo sapiens R-HSA-193775	0.109692	0.765774	0.115899	3.92045	8.6645	CYP27A1;PTGIS
Nicotinate metabolism Homo sapiens R-HSA-196807	0.109692	0.765774	0.115899	3.92045	8.6645	PTGIS;NMNAT3
Surfactant metabolism Homo sapiens R-HSA-5683826	0.113341	0.776595	0.109805	2.71551	5.91262	ADORA2A;SLC34A1;ADRA2C
Activation of BH3-only proteins Homo sapiens R-HSA-114452	0.113341	0.776595	0.109805	2.71551	5.91262	AKT2;PMAIP1;SFN
Phospholipase C-mediated cascade; FGFR4 Homo sapiens R-HSA-5654228	0.117512	0.797789	0.0981118	2.24225	4.80114	PDE1C;PDE1B;PRKAR2B;ADCY5
Glucagon-type ligand receptors Homo sapiens R-HSA-420092	0.122314	0.807292	0.0929692	2.6148	5.49412	ADCYAP1;GNG7;GNB5
Elevation of cytosolic Ca2+ levels Homo sapiens R-HSA-139853	0.123276	0.807292	0.0929692	3.61869	7.57512	TRPC7;TRPC3
Activation of BAD and translocation to mitochondria Homo sapiens R-HSA-111447	0.123276	0.807292	0.0929692	3.61869	7.57512	AKT2;SFN
Synthesis of bile acids and bile salts via 27-hydroxycholesterol Homo sapiens R-HSA-193807	0.123276	0.807292	0.0929692	3.61869	7.57512	CYP27A1;PTGIS
Neurotransmitter Receptor Binding And Downstream Transmission In The Postsynaptic Cell Homo sapiens R-HSA-112314	0.127672	0.828751	0.081576	1.59542	3.28383	KCNJ4;GNAL;ACTN2;KCNJ12;GNG7;GNB5;CACNG4;KCNJ2;ADCY5
Rap1 signalling Homo sapiens R-HSA-392517	0.137236	0.862268	0.0643579	3.36004	6.6732	RASGRP2;RAP1GAP
PKA activation Homo sapiens R-HSA-163615	0.137236	0.862268	0.0643579	3.36004	6.6732	PRKAR2B;ADCY5
Nucleotide-like (purinergic) receptors Homo sapiens R-HSA-418038	0.137236	0.862268	0.0643579	3.36004	6.6732	ADORA2A;P2RY1
Signal amplification Homo sapiens R-HSA-392518	0.140992	0.862268	0.0643579	2.43421	4.76874	GNG7;P2RY1;GNB5
Thrombin signalling through proteinase activated receptors (PARs) Homo sapiens R-HSA-456926	0.140992	0.862268	0.0643579	2.43421	4.76874	GNG7;GNB5;F2RL2
TGF-beta receptor signaling activates SMADs Homo sapiens R-HSA-2173789	0.140992	0.862268	0.0643579	2.43421	4.76874	PMEPA1;SMAD7;PPP1CA
Regulation of beta-cell development Homo sapiens R-HSA-186712	0.140992	0.862268	0.0643579	2.43421	4.76874	AKT2;MAFA;FOXO1
Platelet homeostasis Homo sapiens R-HSA-418346	0.145032	0.862499	0.0642416	1.74471	3.36869	TRPC7;PDE10A;TRPC3;PDE1B;GNG7;GNB5
Diseases of glycosylation Homo sapiens R-HSA-3781865	0.150648	0.862499	0.0642416	1.72335	3.26196	SEMA5B;ADAMTSL5;ADAMTSL4;ADAMTS19;ADAMTS18;MUC3A
Glucagon signaling in metabolic regulation Homo sapiens R-HSA-163359	0.150668	0.862499	0.0642416	2.35295	4.45337	PRKAR2B;GNG7;ADCY5
Sialic acid metabolism Homo sapiens R-HSA-4085001	0.150668	0.862499	0.0642416	2.35295	4.45337	NEU2;ST6GAL2;ST8SIA2
CD28 co-stimulation Homo sapiens R-HSA-389356	0.150668	0.862499	0.0642416	2.35295	4.45337	AKT2;GRAP2;TRIB3
PKA-mediated phosphorylation of CREB Homo sapiens R-HSA-111931	0.15152	0.862499	0.0642416	3.13587	5.9175	PRKAR2B;ADCY5
PKA activation in glucagon signalling Homo sapiens R-HSA-164378	0.15152	0.862499	0.0642416	3.13587	5.9175	PRKAR2B;ADCY5
Acyl chain remodelling of PG Homo sapiens R-HSA-1482925	0.15152	0.862499	0.0642416	3.13587	5.9175	LPCAT4;PLA2G5
Acyl chain remodelling of PS Homo sapiens R-HSA-1482801	0.15152	0.862499	0.0642416	3.13587	5.9175	LPCAT4;PLA2G5
Aquaporin-mediated transport Homo sapiens R-HSA-445717	0.154336	0.865219	0.0628738	2.00319	3.74321	PRKAR2B;GNG7;GNB5;ADCY5
Apoptotic execution phase Homo sapiens R-HSA-75153	0.154336	0.865219	0.0628738	2.00319	3.74321	HMGB2;PKP1;CLSPN;BMX
Signalling by NGF Homo sapiens R-HSA-166520	0.160079	0.888764	0.0512136	1.27239	2.33113	NTRK1;PDE1C;ACTN2;PDE1B;GFRA2;FGF3;FOXO1;RASGRP4;ADCY5;TIAM2;ADCYAP1;ADORA2A;GDNF;PRKAR2B;ARTN;RASA4;AKT2;ARHGDIA;PIP4K2A;TRIB3;NGEF;MYD88;HBEGF
Regulation of signaling by CBL Homo sapiens R-HSA-912631	0.166078	0.888764	0.0512136	2.93972	5.27769	HCK;BLNK
cGMP effects Homo sapiens R-HSA-418457	0.166078	0.888764	0.0512136	2.93972	5.27769	PDE10A;PDE1B
Amine-derived hormones Homo sapiens R-HSA-209776	0.166078	0.888764	0.0512136	2.93972	5.27769	PNMT;TH
Oxygen-dependent proline hydroxylation of Hypoxia-inducible Factor Alpha Homo sapiens R-HSA-1234176	0.166078	0.888764	0.0512136	2.93972	5.27769	EGLN3;HIF3A
Generation of second messenger molecules Homo sapiens R-HSA-202433	0.170617	0.888764	0.0512136	2.20566	3.90034	CD4;GRAP2;WAS
Heparan sulfate/heparin (HS-GAG) metabolism Homo sapiens R-HSA-1638091	0.178253	0.888764	0.0512136	1.88271	3.24682	HS3ST3B1;HS3ST3A1;HS3ST5;HS3ST2
GABA synthesis, release, reuptake and degradation Homo sapiens R-HSA-888590	0.180863	0.888764	0.0512136	2.76665	4.73102	SLC32A1;GAD2
Prostacyclin signalling through prostacyclin receptor Homo sapiens R-HSA-392851	0.180863	0.888764	0.0512136	2.76665	4.73102	GNG7;GNB5
ECM proteoglycans Homo sapiens R-HSA-3000178	0.186489	0.888764	0.0512136	1.84569	3.09963	MUSK;TGFB3;SERPINE1;ITGA9
Toxicity of botulinum toxin type D (BoNT/D) Homo sapiens R-HSA-5250955	0.188248	0.888764	0.0512136	5.87592	9.81277	SV2C
Toxicity of botulinum toxin type F (BoNT/F) Homo sapiens R-HSA-5250981	0.188248	0.888764	0.0512136	5.87592	9.81277	SV2C
Abacavir transmembrane transport Homo sapiens R-HSA-2161517	0.188248	0.888764	0.0512136	5.87592	9.81277	SLC22A3
Sodium-coupled phosphate cotransporters Homo sapiens R-HSA-427652	0.188248	0.888764	0.0512136	5.87592	9.81277	SLC34A1
Signaling by MST1 Homo sapiens R-HSA-8852405	0.188248	0.888764	0.0512136	5.87592	9.81277	SPINT1
Apoptotic cleavage of cellular proteins Homo sapiens R-HSA-111465	0.191266	0.888764	0.0512136	2.0757	3.43339	PKP1;CLSPN;BMX
NGF signalling via TRKA from the plasma membrane Homo sapiens R-HSA-187037	0.194462	0.888764	0.0512136	1.26278	2.06782	NTRK1;PDE1C;ACTN2;PDE1B;GFRA2;FGF3;FOXO1;RASGRP4;ADCY5;ADCYAP1;GDNF;ADORA2A;PRKAR2B;ARTN;RASA4;AKT2;PIP4K2A;TRIB3;HBEGF
G beta:gamma signalling through PLC beta Homo sapiens R-HSA-418217	0.195833	0.888764	0.0512136	2.61282	4.26018	GNG7;GNB5
Synthesis of PC Homo sapiens R-HSA-1483191	0.195833	0.888764	0.0512136	2.61282	4.26018	PHOSPHO1;CHAT
Xenobiotics Homo sapiens R-HSA-211981	0.195833	0.888764	0.0512136	2.61282	4.26018	CYP2S1;CYP2E1
Ion channel transport Homo sapiens R-HSA-983712	0.209391	0.888764	0.0512136	1.34991	2.11065	RYR1;TRPC7;ASIC4;TRPC3;WNK4;SGK3;ANO7;SGK1;ANO3;ASIC1;TRDN
Regulation of Insulin-like Growth Factor (IGF) transport and uptake by Insulin-like Growth Factor Binding Proteins (IGFBPs) Homo sapiens R-HSA-381426	0.210948	0.888764	0.0512136	2.47517	3.85172	IGFBP6;PAPPA2
Presynaptic function of Kainate receptors Homo sapiens R-HSA-500657	0.210948	0.888764	0.0512136	2.47517	3.85172	GNG7;GNB5
Nef-mediates down modulation of cell surface receptors by recruiting them to clathrin adapters Homo sapiens R-HSA-164938	0.210948	0.888764	0.0512136	2.47517	3.85172	CD4;AP1S2
Aflatoxin activation and detoxification Homo sapiens R-HSA-5423646	0.210948	0.888764	0.0512136	2.47517	3.85172	ACY3;ACY1
Signal transduction by L1 Homo sapiens R-HSA-445144	0.210948	0.888764	0.0512136	2.47517	3.85172	ITGA5;ITGA9
Initial triggering of complement Homo sapiens R-HSA-166663	0.211888	0.888764	0.0512136	1.74288	2.70443	C1QB;C3;C1QA;C1QC
Fibronectin matrix formation Homo sapiens R-HSA-1566977	0.221416	0.888764	0.0512136	4.70049	7.08699	ITGA5
Vasopressin-like receptors Homo sapiens R-HSA-388479	0.221416	0.888764	0.0512136	4.70049	7.08699	OXT
Fructose metabolism Homo sapiens R-HSA-5652084	0.221416	0.888764	0.0512136	4.70049	7.08699	GLYCTK
Activation of C3 and C5 Homo sapiens R-HSA-174577	0.221416	0.888764	0.0512136	4.70049	7.08699	C3
Uptake and function of diphtheria toxin Homo sapiens R-HSA-5336415	0.221416	0.888764	0.0512136	4.70049	7.08699	HBEGF
Synthesis of 5-eicosatetraenoic acids Homo sapiens R-HSA-2142688	0.221416	0.888764	0.0512136	4.70049	7.08699	GPX1
Synthesis of 15-eicosatetraenoic acid derivatives Homo sapiens R-HSA-2142770	0.221416	0.888764	0.0512136	4.70049	7.08699	GPX1
Synthesis of 12-eicosatetraenoic acid derivatives Homo sapiens R-HSA-2142712	0.221416	0.888764	0.0512136	4.70049	7.08699	GPX1
FGFR1b ligand binding and activation Homo sapiens R-HSA-190370	0.221416	0.888764	0.0512136	4.70049	7.08699	FGF3
RA biosynthesis pathway Homo sapiens R-HSA-5365859	0.226172	0.888764	0.0512136	2.35129	3.4951	ALDH1A3;CRABP1
ADP signalling through P2Y purinoceptor 12 Homo sapiens R-HSA-392170	0.226172	0.888764	0.0512136	2.35129	3.4951	GNG7;GNB5
CD28 dependent PI3K/Akt signaling Homo sapiens R-HSA-389357	0.226172	0.888764	0.0512136	2.35129	3.4951	AKT2;TRIB3
Complement cascade Homo sapiens R-HSA-166658	0.228491	0.888764	0.0512136	1.5688	2.31596	C1QB;C3;C1QA;C3AR1;C1QC
Thromboxane signalling through TP receptor Homo sapiens R-HSA-428930	0.24147	0.888764	0.0512136	2.23921	3.18194	GNG7;GNB5
Signaling by BMP Homo sapiens R-HSA-201451	0.24147	0.888764	0.0512136	2.23921	3.18194	CHRDL1;SMAD7
Acyl chain remodelling of PE Homo sapiens R-HSA-1482839	0.24147	0.888764	0.0512136	2.23921	3.18194	LPCAT4;PLA2G5
Transmembrane transport of small molecules Homo sapiens R-HSA-382551	0.242849	0.888764	0.0512136	1.16728	1.65207	RYR1;SLC22A3;SLC5A11;WNK4;SLC1A5;SLC2A5;SLC6A3;ADCY5;NIPAL4;ASIC4;PRKAR2B;GNG7;APOD;SLC17A8;ASIC1;TRPC7;TRPC3;SLC32A1;SLC34A1;ANO7;ANO3;TRDN;SLC5A7;SLC9A5;SGK3;GNB5;SGK1;SLC28A1
DAP12 signaling Homo sapiens R-HSA-2424491	0.243519	0.888764	0.0512136	1.22535	1.73088	PDE1C;ACTN2;PDE1B;GFRA2;FGF3;FOXO1;RASGRP4;ADCY5;GDNF;PRKAR2B;ARTN;RASA4;AKT2;GRAP2;PIP4K2A;TRIB3;HBEGF
Cooperation of PDCL (PhLP1) and TRiC/CCT in G-protein beta folding Homo sapiens R-HSA-6814122	0.245203	0.888764	0.0512136	1.80911	2.54301	GNG7;GNB5;RGS9
Intrinsic Pathway for Apoptosis Homo sapiens R-HSA-109606	0.245203	0.888764	0.0512136	1.80911	2.54301	AKT2;PMAIP1;SFN
Transcriptional regulation of pluripotent stem cells Homo sapiens R-HSA-452723	0.245203	0.888764	0.0512136	1.80911	2.54301	EOMES;ZIC3;HIF3A
Cytochrome P450 - arranged by substrate type Homo sapiens R-HSA-211897	0.247108	0.888764	0.0512136	1.62234	2.26792	CYP27A1;PTGIS;CYP2S1;CYP2E1
PI3K/AKT activation Homo sapiens R-HSA-198203	0.250235	0.888764	0.0512136	1.39626	1.93432	NTRK1;AKT2;PIP4K2A;TRIB3;FGF3;FOXO1;HBEGF
Inositol transporters Homo sapiens R-HSA-429593	0.253231	0.888764	0.0512136	3.91687	5.37965	SLC5A11
Transport of nucleosides and free purine and pyrimidine bases across the plasma membrane Homo sapiens R-HSA-83936	0.253231	0.888764	0.0512136	3.91687	5.37965	SLC28A1
Binding of TCF/LEF:CTNNB1 to target gene promoters Homo sapiens R-HSA-4411364	0.253231	0.888764	0.0512136	3.91687	5.37965	TCF7
GLI proteins bind promoters of Hh responsive genes to promote transcription Homo sapiens R-HSA-5635851	0.253231	0.888764	0.0512136	3.91687	5.37965	PTCH2
Attachment of GPI anchor to uPAR Homo sapiens R-HSA-162791	0.253231	0.888764	0.0512136	3.91687	5.37965	PLAUR
Interleukin-1 processing Homo sapiens R-HSA-448706	0.253231	0.888764	0.0512136	3.91687	5.37965	IL1A
Phosphate bond hydrolysis by NUDT proteins Homo sapiens R-HSA-2393930	0.253231	0.888764	0.0512136	3.91687	5.37965	NUDT15
Histidine catabolism Homo sapiens R-HSA-70921	0.253231	0.888764	0.0512136	3.91687	5.37965	CARNS1
Synthesis of substrates in N-glycan biosythesis Homo sapiens R-HSA-446219	0.256109	0.888764	0.0512136	1.59476	2.17231	NEU2;DPM3;ST6GAL2;ST8SIA2
Classical antibody-mediated complement activation Homo sapiens R-HSA-173623	0.25628	0.888764	0.0512136	1.76379	2.40138	C1QB;C1QA;C1QC
TNFs bind their physiological receptors Homo sapiens R-HSA-5669034	0.256811	0.888764	0.0512136	2.13731	2.9055	EDAR;TNFRSF11B
Synthesis of bile acids and bile salts via 7alpha-hydroxycholesterol Homo sapiens R-HSA-193368	0.256811	0.888764	0.0512136	2.13731	2.9055	CYP27A1;PTGIS
Endogenous sterols Homo sapiens R-HSA-211976	0.256811	0.888764	0.0512136	2.13731	2.9055	CYP27A1;PTGIS
Pyrimidine metabolism Homo sapiens R-HSA-73848	0.256811	0.888764	0.0512136	2.13731	2.9055	NT5E;UPB1
Diseases associated with the TLR signaling cascade Homo sapiens R-HSA-5602358	0.256811	0.888764	0.0512136	2.13731	2.9055	MYD88;TLR2
Diseases of Immune System Homo sapiens R-HSA-5260271	0.256811	0.888764	0.0512136	2.13731	2.9055	MYD88;TLR2
Platelet degranulation Homo sapiens R-HSA-114608	0.258706	0.888764	0.0512136	1.42615	1.92824	ACTN2;TGFB3;ACTN1;SERPINE1;F13A1;VEGFC
Phase 0 - rapid depolarisation Homo sapiens R-HSA-5576892	0.267422	0.888764	0.0512136	1.72068	2.26945	CACNA2D2;SCN4B;CACNG4
Kinesins Homo sapiens R-HSA-983189	0.267422	0.888764	0.0512136	1.72068	2.26945	KLC3;RACGAP1;KIF11
Downstream signaling of activated FGFR2 Homo sapiens R-HSA-5654696	0.272152	0.888764	0.0512136	1.20425	1.5672	PDE1C;ACTN2;PDE1B;GFRA2;FGF3;FOXO1;RASGRP4;ADCY5;GDNF;PRKAR2B;ARTN;RASA4;AKT2;PIP4K2A;TRIB3;HBEGF
Downstream signaling of activated FGFR4 Homo sapiens R-HSA-5654716	0.272152	0.888764	0.0512136	1.20425	1.5672	PDE1C;ACTN2;PDE1B;GFRA2;FGF3;FOXO1;RASGRP4;ADCY5;GDNF;PRKAR2B;ARTN;RASA4;AKT2;PIP4K2A;TRIB3;HBEGF
Downstream signaling of activated FGFR3 Homo sapiens R-HSA-5654708	0.272152	0.888764	0.0512136	1.20425	1.5672	PDE1C;ACTN2;PDE1B;GFRA2;FGF3;FOXO1;RASGRP4;ADCY5;GDNF;PRKAR2B;ARTN;RASA4;AKT2;PIP4K2A;TRIB3;HBEGF
Post-translational modification: synthesis of GPI-anchored proteins Homo sapiens R-HSA-163125	0.272165	0.888764	0.0512136	2.04428	2.66031	DPM3;PLAUR
Nitric oxide stimulates guanylate cyclase Homo sapiens R-HSA-392154	0.272165	0.888764	0.0512136	2.04428	2.66031	PDE10A;PDE1B
TRP channels Homo sapiens R-HSA-3295583	0.272165	0.888764	0.0512136	2.04428	2.66031	TRPC7;TRPC3
Constitutive Signaling by AKT1 E17K in Cancer Homo sapiens R-HSA-5674400	0.272165	0.888764	0.0512136	2.04428	2.66031	AKT2;FOXO1
Acyl chain remodelling of PC Homo sapiens R-HSA-1482788	0.272165	0.888764	0.0512136	2.04428	2.66031	LPCAT4;PLA2G5
O-linked glycosylation of mucins Homo sapiens R-HSA-913709	0.283472	0.888764	0.0512136	1.51736	1.91285	GALNT15;GCNT1;B3GNT2;MUC3A
VEGF ligand-receptor interactions Homo sapiens R-HSA-194313	0.283747	0.888764	0.0512136	3.35714	4.2289	VEGFC
VEGF binds to VEGFR leading to receptor dimerization Homo sapiens R-HSA-195399	0.283747	0.888764	0.0512136	3.35714	4.2289	VEGFC
Vitamin C (ascorbate) metabolism Homo sapiens R-HSA-196836	0.283747	0.888764	0.0512136	3.35714	4.2289	CYB5A
Regulation of cytoskeletal remodeling and cell spreading by IPP complex components Homo sapiens R-HSA-446388	0.283747	0.888764	0.0512136	3.35714	4.2289	ACTN1
Neurotransmitter Clearance In The Synaptic Cleft Homo sapiens R-HSA-112311	0.283747	0.888764	0.0512136	3.35714	4.2289	SLC6A3
Organic anion transporters Homo sapiens R-HSA-428643	0.283747	0.888764	0.0512136	3.35714	4.2289	SLC17A8
Transport of fatty acids Homo sapiens R-HSA-804914	0.283747	0.888764	0.0512136	3.35714	4.2289	APOD
Insulin-like Growth Factor-2 mRNA Binding Proteins (IGF2BPs/IMPs/VICKZs) bind RNA Homo sapiens R-HSA-428359	0.283747	0.888764	0.0512136	3.35714	4.2289	IGF2BP2
Ligand-receptor interactions Homo sapiens R-HSA-5632681	0.283747	0.888764	0.0512136	3.35714	4.2289	SHH
Orexin and neuropeptides FF and QRFP bind to their respective receptors Homo sapiens R-HSA-389397	0.283747	0.888764	0.0512136	3.35714	4.2289	HCRTR1
Relaxin receptors Homo sapiens R-HSA-444821	0.283747	0.888764	0.0512136	3.35714	4.2289	RXFP2
Axonal growth inhibition (RHOA activation) Homo sapiens R-HSA-193634	0.283747	0.888764	0.0512136	3.35714	4.2289	ARHGDIA
BH3-only proteins associate with and inactivate anti-apoptotic BCL-2 members Homo sapiens R-HSA-111453	0.283747	0.888764	0.0512136	3.35714	4.2289	PMAIP1
Nicotinamide salvaging Homo sapiens R-HSA-197264	0.283747	0.888764	0.0512136	3.35714	4.2289	PTGIS
Conjugation of salicylate with glycine Homo sapiens R-HSA-177128	0.283747	0.888764	0.0512136	3.35714	4.2289	ACSM5
Signaling by FGFR4 Homo sapiens R-HSA-5654743	0.284008	0.888764	0.0512136	1.19262	1.50122	PDE1C;ACTN2;PDE1B;GFRA2;FGF3;FOXO1;RASGRP4;ADCY5;GDNF;PRKAR2B;ARTN;RASA4;AKT2;PIP4K2A;TRIB3;HBEGF
Downstream signaling of activated FGFR1 Homo sapiens R-HSA-5654687	0.284008	0.888764	0.0512136	1.19262	1.50122	PDE1C;ACTN2;PDE1B;GFRA2;FGF3;FOXO1;RASGRP4;ADCY5;GDNF;PRKAR2B;ARTN;RASA4;AKT2;PIP4K2A;TRIB3;HBEGF
Regulation of Complement cascade Homo sapiens R-HSA-977606	0.287507	0.888764	0.0512136	1.959	2.44191	C3;C3AR1
Phase 2 - plateau phase Homo sapiens R-HSA-5576893	0.287507	0.888764	0.0512136	1.959	2.44191	CACNA2D2;CACNG4
Regulation of Hypoxia-inducible Factor (HIF) by oxygen Homo sapiens R-HSA-1234174	0.287507	0.888764	0.0512136	1.959	2.44191	EGLN3;HIF3A
Cellular response to hypoxia Homo sapiens R-HSA-2262749	0.287507	0.888764	0.0512136	1.959	2.44191	EGLN3;HIF3A
PTK6 Regulates RHO GTPases, RAS GTPase and MAP kinases Homo sapiens R-HSA-8849471	0.287507	0.888764	0.0512136	1.959	2.44191	RASA4;ELMO1
TAK1 activates NFkB by phosphorylation and activation of IKKs complex Homo sapiens R-HSA-445989	0.287507	0.888764	0.0512136	1.959	2.44191	NOD2;MYD88
Signaling by FGFR3 Homo sapiens R-HSA-5654741	0.287997	0.888764	0.0512136	1.1888	1.47982	PDE1C;ACTN2;PDE1B;GFRA2;FGF3;FOXO1;RASGRP4;ADCY5;GDNF;PRKAR2B;ARTN;RASA4;AKT2;PIP4K2A;TRIB3;HBEGF
Signaling by PTK6 Homo sapiens R-HSA-8848021	0.292692	0.888764	0.0512136	1.4932	1.83459	RASA4;LRRK2;ELMO1;HBEGF
Response to elevated platelet cytosolic Ca2+ Homo sapiens R-HSA-76005	0.293846	0.888764	0.0512136	1.35723	1.66219	ACTN2;TGFB3;ACTN1;SERPINE1;F13A1;VEGFC
Integration of energy metabolism Homo sapiens R-HSA-163685	0.293846	0.888764	0.0512136	1.35723	1.66219	PRKAR2B;GNG7;CACNA2D2;GNB5;ADRA2C;ADCY5
Signaling by FGFR1 Homo sapiens R-HSA-5654736	0.300072	0.888764	0.0512136	1.17747	1.41735	PDE1C;ACTN2;PDE1B;GFRA2;FGF3;FOXO1;RASGRP4;ADCY5;GDNF;PRKAR2B;ARTN;RASA4;AKT2;PIP4K2A;TRIB3;HBEGF
DAP12 interactions Homo sapiens R-HSA-2172127	0.300282	0.888764	0.0512136	1.17068	1.40836	PDE1C;ACTN2;PDE1B;GFRA2;FGF3;FOXO1;RASGRP4;ADCY5;GDNF;PRKAR2B;ARTN;RASA4;AKT2;GRAP2;PIP4K2A;TRIB3;HBEGF
Uptake and actions of bacterial toxins Homo sapiens R-HSA-5339562	0.302812	0.888764	0.0512136	1.88054	2.24658	SV2C;HBEGF
Platelet calcium homeostasis Homo sapiens R-HSA-418360	0.302812	0.888764	0.0512136	1.88054	2.24658	TRPC7;TRPC3
Phase 1 - inactivation of fast Na+ channels Homo sapiens R-HSA-5576894	0.302812	0.888764	0.0512136	1.88054	2.24658	CACNA2D2;CACNG4
Synthesis of bile acids and bile salts Homo sapiens R-HSA-192105	0.302812	0.888764	0.0512136	1.88054	2.24658	CYP27A1;PTGIS
Pyruvate metabolism Homo sapiens R-HSA-70268	0.302812	0.888764	0.0512136	1.88054	2.24658	PDP1;LDHB
Negative regulation of the PI3K/AKT network Homo sapiens R-HSA-199418	0.306741	0.888764	0.0512136	1.38351	1.63497	AKT2;PIP4K2A;TRIB3;FGF3;HBEGF
G beta:gamma signalling through PI3Kgamma Homo sapiens R-HSA-392451	0.312424	0.888764	0.0512136	1.5674	1.82351	GNG7;AKT2;GNB5
Organic cation transport Homo sapiens R-HSA-549127	0.313017	0.888764	0.0512136	2.93735	3.41172	SLC22A3
Inactivation of Cdc42 and Rac Homo sapiens R-HSA-428543	0.313017	0.888764	0.0512136	2.93735	3.41172	SRGAP1
Opsins Homo sapiens R-HSA-419771	0.313017	0.888764	0.0512136	2.93735	3.41172	OPN3
Type I hemidesmosome assembly Homo sapiens R-HSA-446107	0.313017	0.888764	0.0512136	2.93735	3.41172	COL17A1
Sodium/Proton exchangers Homo sapiens R-HSA-425986	0.313017	0.888764	0.0512136	2.93735	3.41172	SLC9A5
Alpha-defensins Homo sapiens R-HSA-1462054	0.313017	0.888764	0.0512136	2.93735	3.41172	CD4
Nef Mediated CD4 Down-regulation Homo sapiens R-HSA-167590	0.313017	0.888764	0.0512136	2.93735	3.41172	CD4
p75NTR regulates axonogenesis Homo sapiens R-HSA-193697	0.313017	0.888764	0.0512136	2.93735	3.41172	ARHGDIA
Degradation of cysteine and homocysteine Homo sapiens R-HSA-1614558	0.313017	0.888764	0.0512136	2.93735	3.41172	CDO1
Conjugation of carboxylic acids Homo sapiens R-HSA-159424	0.313017	0.888764	0.0512136	2.93735	3.41172	ACSM5
Amino Acid conjugation Homo sapiens R-HSA-156587	0.313017	0.888764	0.0512136	2.93735	3.41172	ACSM5
Interleukin-19, 20, 22, 24 Homo sapiens R-HSA-8854691	0.313017	0.888764	0.0512136	2.93735	3.41172	IL20RA
MAPK1 (ERK2) activation Homo sapiens R-HSA-112411	0.313017	0.888764	0.0512136	2.93735	3.41172	IL6
EGFR Transactivation by Gastrin Homo sapiens R-HSA-2179392	0.313017	0.888764	0.0512136	2.93735	3.41172	HBEGF
Synthesis of PA Homo sapiens R-HSA-1483166	0.318056	0.888764	0.0512136	1.80812	2.07125	LPCAT4;PLA2G5
Signaling by PDGF Homo sapiens R-HSA-186797	0.320061	0.888764	0.0512136	1.1535	1.31412	PDE1C;ACTN2;PDE1B;GFRA2;FGF3;FOXO1;RASGRP4;ADCY5;GDNF;PRKAR2B;ARTN;RASA4;AKT2;COL6A1;PIP4K2A;TRIB3;HBEGF
Downstream signal transduction Homo sapiens R-HSA-186763	0.320521	0.888764	0.0512136	1.15904	1.31877	PDE1C;ACTN2;PDE1B;GFRA2;FGF3;FOXO1;RASGRP4;ADCY5;GDNF;PRKAR2B;ARTN;RASA4;AKT2;PIP4K2A;TRIB3;HBEGF
Developmental Biology Homo sapiens R-HSA-1266738	0.322565	0.888764	0.0512136	1.09848	1.24288	HIF3A;SHB;NTN1;FOXO1;RASGRP4;FGF3;CDH4;ACVR1C;ZIC3;AKT2;PKNOX1;SRGAP1;CACNG4;EOMES;TRPC7;TRPC3;ACTN2;ST8SIA2;EBF1;RHOG;MAFA;GFRA2;MEIS1;GDNF;ARTN;RASA4;MYOD1;COL6A1;RARB;ITGA5;EZR;SCN4B;NGEF;ITGA9;HBEGF
Phase 1 - Functionalization of compounds Homo sapiens R-HSA-211945	0.322894	0.888764	0.0512136	1.35157	1.52785	CYP27A1;PTGIS;CYP2S1;FMO2;CYP2E1
Amino acid and oligopeptide SLC transporters Homo sapiens R-HSA-425374	0.323726	0.888764	0.0512136	1.53325	1.72929	SLC32A1;SLC1A5;SLC17A8
Creation of C4 and C2 activators Homo sapiens R-HSA-166786	0.323726	0.888764	0.0512136	1.53325	1.72929	C1QB;C1QA;C1QC
Signaling by Rho GTPases Homo sapiens R-HSA-194315	0.332094	0.888764	0.0512136	1.14343	1.26045	PPP1R14A;STARD8;RHOG;WAS;IQGAP3;AURKB;TIAM2;ARHGAP10;KLC3;DIAPH3;RACGAP1;ARHGAP40;ARHGDIA;ARHGDIB;SFN;SRGAP1;NGEF
Myogenesis Homo sapiens R-HSA-525793	0.33322	0.888764	0.0512136	1.74106	1.91334	CDH4;MYOD1
CDO in myogenesis Homo sapiens R-HSA-375170	0.33322	0.888764	0.0512136	1.74106	1.91334	CDH4;MYOD1
Costimulation by the CD28 family Homo sapiens R-HSA-388841	0.339244	0.888764	0.0512136	1.38304	1.49512	CD4;AKT2;GRAP2;TRIB3
Neurotoxicity of clostridium toxins Homo sapiens R-HSA-168799	0.341093	0.888764	0.0512136	2.61084	2.80822	SV2C
Netrin mediated repulsion signals Homo sapiens R-HSA-418886	0.341093	0.888764	0.0512136	2.61084	2.80822	NTN1
GP1b-IX-V activation signalling Homo sapiens R-HSA-430116	0.341093	0.888764	0.0512136	2.61084	2.80822	GP1BB
Abacavir transport and metabolism Homo sapiens R-HSA-2161522	0.341093	0.888764	0.0512136	2.61084	2.80822	SLC22A3
Nef mediated downregulation of MHC class I complex cell surface expression Homo sapiens R-HSA-164940	0.341093	0.888764	0.0512136	2.61084	2.80822	AP1S2
Regulation of signaling by NODAL Homo sapiens R-HSA-1433617	0.341093	0.888764	0.0512136	2.61084	2.80822	ACVR1C
Glycoprotein hormones Homo sapiens R-HSA-209822	0.341093	0.888764	0.0512136	2.61084	2.80822	INHBA
POU5F1 (OCT4), SOX2, NANOG repress genes related to differentiation Homo sapiens R-HSA-2892245	0.341093	0.888764	0.0512136	2.61084	2.80822	EOMES
Calcitonin-like ligand receptors Homo sapiens R-HSA-419812	0.341093	0.888764	0.0512136	2.61084	2.80822	CALCR
MAPK3 (ERK1) activation Homo sapiens R-HSA-110056	0.341093	0.888764	0.0512136	2.61084	2.80822	IL6
Regulation of gene expression by Hypoxia-inducible Factor Homo sapiens R-HSA-1234158	0.341093	0.888764	0.0512136	2.61084	2.80822	HIF3A
MASTL Facilitates Mitotic Progression Homo sapiens R-HSA-2465910	0.341093	0.888764	0.0512136	2.61084	2.80822	ARPP19
FGFR2b ligand binding and activation Homo sapiens R-HSA-190377	0.341093	0.888764	0.0512136	2.61084	2.80822	FGF3
G-protein beta:gamma signalling Homo sapiens R-HSA-397795	0.346322	0.891138	0.0500548	1.46921	1.55793	AKT2;GNG7;GNB5
Nuclear Receptor transcription pathway Homo sapiens R-HSA-383280	0.346322	0.891138	0.0500548	1.46921	1.55793	VDR;RARB;RXRG
Amine compound SLC transporters Homo sapiens R-HSA-425428	0.348285	0.891138	0.0500548	1.67879	1.77068	SLC5A7;SLC6A3
Activation of Kainate Receptors upon glutamate binding Homo sapiens R-HSA-451326	0.348285	0.891138	0.0500548	1.67879	1.77068	GNG7;GNB5
Signaling by TGF-beta Receptor Complex Homo sapiens R-HSA-170834	0.348603	0.891138	0.0500548	1.36292	1.43628	SERPINE1;PMEPA1;PPP1CA;SMAD7
Apoptosis Homo sapiens R-HSA-109581	0.34923	0.891138	0.0500548	1.21396	1.27711	ARHGAP10;AKT2;HMGB2;PKP1;PMAIP1;SFN;CLSPN;BMX
Adherens junctions interactions Homo sapiens R-HSA-418990	0.363233	0.905806	0.0429648	1.62082	1.64142	CDH4;JUP
Programmed Cell Death Homo sapiens R-HSA-5357801	0.367834	0.905806	0.0429648	1.19072	1.19087	ARHGAP10;AKT2;HMGB2;PKP1;PMAIP1;SFN;CLSPN;BMX
RHO GTPases activate IQGAPs Homo sapiens R-HSA-5626467	0.368023	0.905806	0.0429648	2.34963	2.34872	IQGAP3
CLEC7A (Dectin-1) induces NFAT activation Homo sapiens R-HSA-5607763	0.368023	0.905806	0.0429648	2.34963	2.34872	NFATC2
Apoptotic cleavage of cell adhesion proteins Homo sapiens R-HSA-351906	0.368023	0.905806	0.0429648	2.34963	2.34872	PKP1
Tryptophan catabolism Homo sapiens R-HSA-71240	0.368023	0.905806	0.0429648	2.34963	2.34872	IDO1
Interleukin-6 signaling Homo sapiens R-HSA-1059683	0.368023	0.905806	0.0429648	2.34963	2.34872	IL6
DSCAM interactions Homo sapiens R-HSA-376172	0.368023	0.905806	0.0429648	2.34963	2.34872	NTN1
TRAF6 mediated IRF7 activation in TLR7/8 or 9 signaling Homo sapiens R-HSA-975110	0.368023	0.905806	0.0429648	2.34963	2.34872	MYD88
SMAD2/SMAD3:SMAD4 heterotrimer regulates transcription Homo sapiens R-HSA-2173796	0.378049	0.905806	0.0429648	1.56671	1.52399	SERPINE1;SMAD7
Signaling by EGFR Homo sapiens R-HSA-177929	0.379426	0.905806	0.0429648	1.11035	1.07604	PDE1C;ACTN2;PDE1B;GFRA2;FGF3;FOXO1;RASGRP4;ADCY5;GDNF;PRKAR2B;ARTN;RASA4;AKT2;PIP4K2A;TRIB3;HBEGF
Transport of inorganic cations/anions and amino acids/oligopeptides Homo sapiens R-HSA-425393	0.379942	0.905806	0.0429648	1.25046	1.21012	SLC9A5;SLC32A1;SLC34A1;SLC1A5;SLC17A8
PI-3K cascade:FGFR1 Homo sapiens R-HSA-5654689	0.38106	0.905806	0.0429648	1.21606	1.17325	AKT2;PIP4K2A;TRIB3;FGF3;FOXO1;HBEGF
PI-3K cascade:FGFR3 Homo sapiens R-HSA-5654710	0.38106	0.905806	0.0429648	1.21606	1.17325	AKT2;PIP4K2A;TRIB3;FGF3;FOXO1;HBEGF
PI3K events in ERBB4 signaling Homo sapiens R-HSA-1250342	0.38106	0.905806	0.0429648	1.21606	1.17325	AKT2;PIP4K2A;TRIB3;FGF3;FOXO1;HBEGF
PIP3 activates AKT signaling Homo sapiens R-HSA-1257604	0.38106	0.905806	0.0429648	1.21606	1.17325	AKT2;PIP4K2A;TRIB3;FGF3;FOXO1;HBEGF
PI-3K cascade:FGFR4 Homo sapiens R-HSA-5654720	0.38106	0.905806	0.0429648	1.21606	1.17325	AKT2;PIP4K2A;TRIB3;FGF3;FOXO1;HBEGF
PI-3K cascade:FGFR2 Homo sapiens R-HSA-5654695	0.38106	0.905806	0.0429648	1.21606	1.17325	AKT2;PIP4K2A;TRIB3;FGF3;FOXO1;HBEGF
Inactivation, recovery and regulation of the phototransduction cascade Homo sapiens R-HSA-2514859	0.392719	0.905806	0.0429648	1.51609	1.41703	GNB5;RGS9
P2Y receptors Homo sapiens R-HSA-417957	0.393853	0.905806	0.0429648	2.13592	1.9902	P2RY1
Chk1/Chk2(Cds1) mediated inactivation of Cyclin B:Cdk1 complex Homo sapiens R-HSA-75035	0.393853	0.905806	0.0429648	2.13592	1.9902	SFN
Peptide hormone biosynthesis Homo sapiens R-HSA-209952	0.393853	0.905806	0.0429648	2.13592	1.9902	INHBA
Miscellaneous substrates Homo sapiens R-HSA-211958	0.393853	0.905806	0.0429648	2.13592	1.9902	CYP2S1
Eicosanoids Homo sapiens R-HSA-211979	0.393853	0.905806	0.0429648	2.13592	1.9902	PTGIS
Purine ribonucleoside monophosphate biosynthesis Homo sapiens R-HSA-73817	0.393853	0.905806	0.0429648	2.13592	1.9902	ADSSL1
Unwinding of DNA Homo sapiens R-HSA-176974	0.393853	0.905806	0.0429648	2.13592	1.9902	MCM5
NOTCH2 intracellular domain regulates transcription Homo sapiens R-HSA-2197563	0.393853	0.905806	0.0429648	2.13592	1.9902	MAML3
Biosynthesis of the N-glycan precursor (dolichol lipid-linked oligosaccharide, LLO) and transfer to a nascent protein Homo sapiens R-HSA-446193	0.395337	0.905806	0.0429648	1.2705	1.17905	NEU2;DPM3;ST6GAL2;ST8SIA2
Transport of glucose and other sugars, bile salts and organic acids, metal ions and amine compounds Homo sapiens R-HSA-425366	0.396265	0.905806	0.0429648	1.22428	1.13328	SLC5A7;SLC22A3;SLC5A11;SLC2A5;SLC6A3
GAB1 signalosome Homo sapiens R-HSA-180292	0.403078	0.905806	0.0429648	1.18522	1.07692	AKT2;PIP4K2A;TRIB3;FGF3;FOXO1;HBEGF
Glycerophospholipid biosynthesis Homo sapiens R-HSA-1483206	0.404413	0.905806	0.0429648	1.21159	1.09688	PHOSPHO1;LPCAT4;CHAT;PLA2G5;ETNPPL
PI3K Cascade Homo sapiens R-HSA-109704	0.404635	0.905806	0.0429648	1.2535	1.13413	AKT2;RRAGD;TRIB3;FGF3
Signaling by FGFR2 Homo sapiens R-HSA-5654738	0.405152	0.905806	0.0429648	1.09069	0.985435	PDE1C;ACTN2;PDE1B;GFRA2;FGF3;FOXO1;RASGRP4;ADCY5;GDNF;PRKAR2B;ARTN;RASA4;AKT2;PIP4K2A;TRIB3;HBEGF
EPHA-mediated growth cone collapse Homo sapiens R-HSA-3928663	0.40723	0.905806	0.0429648	1.46863	1.31939	SHB;NGEF
The phototransduction cascade Homo sapiens R-HSA-2514856	0.40723	0.905806	0.0429648	1.46863	1.31939	GNB5;RGS9
Signaling by WNT in cancer Homo sapiens R-HSA-4791275	0.40723	0.905806	0.0429648	1.46863	1.31939	KREMEN1;DKK2
SLC-mediated transmembrane transport Homo sapiens R-HSA-425407	0.414273	0.905806	0.0429648	1.10212	0.971217	SLC5A7;SLC22A3;SLC9A5;SLC32A1;SLC34A1;SLC5A11;APOD;SLC17A8;SLC1A5;SLC2A5;SLC28A1;SLC6A3
Facilitative Na+-independent glucose transporters Homo sapiens R-HSA-428790	0.418629	0.905806	0.0429648	1.95782	1.70481	SLC2A5
Platelet Adhesion to exposed collagen Homo sapiens R-HSA-75892	0.418629	0.905806	0.0429648	1.95782	1.70481	GP1BB
Synthesis, secretion, and inactivation of Glucose-dependent Insulinotropic Polypeptide (GIP) Homo sapiens R-HSA-400511	0.418629	0.905806	0.0429648	1.95782	1.70481	ISL1
Retrograde neurotrophin signalling Homo sapiens R-HSA-177504	0.418629	0.905806	0.0429648	1.95782	1.70481	NTRK1
AKT phosphorylates targets in the cytosol Homo sapiens R-HSA-198323	0.418629	0.905806	0.0429648	1.95782	1.70481	AKT2
Activation of DNA fragmentation factor Homo sapiens R-HSA-211227	0.418629	0.905806	0.0429648	1.95782	1.70481	HMGB2
Apoptosis induced DNA fragmentation Homo sapiens R-HSA-140342	0.418629	0.905806	0.0429648	1.95782	1.70481	HMGB2
POU5F1 (OCT4), SOX2, NANOG activate genes related to proliferation Homo sapiens R-HSA-2892247	0.418629	0.905806	0.0429648	1.95782	1.70481	ZIC3
NICD traffics to nucleus Homo sapiens R-HSA-157052	0.418629	0.905806	0.0429648	1.95782	1.70481	MAML3
Notch-HLH transcription pathway Homo sapiens R-HSA-350054	0.418629	0.905806	0.0429648	1.95782	1.70481	MAML3
p75NTR recruits signalling complexes Homo sapiens R-HSA-209543	0.418629	0.905806	0.0429648	1.95782	1.70481	MYD88
FGFRL1 modulation of FGFR1 signaling Homo sapiens R-HSA-5658623	0.418629	0.905806	0.0429648	1.95782	1.70481	FGF3
ERBB2 Activates PTK6 Signaling Homo sapiens R-HSA-8847993	0.418629	0.905806	0.0429648	1.95782	1.70481	HBEGF
Downregulation of ERBB2:ERBB3 signaling Homo sapiens R-HSA-1358803	0.418629	0.905806	0.0429648	1.95782	1.70481	AKT2
DEx/H-box helicases activate type I IFN and inflammatory cytokines production Homo sapiens R-HSA-3134963	0.418629	0.905806	0.0429648	1.95782	1.70481	MYD88
Bile acid and bile salt metabolism Homo sapiens R-HSA-194068	0.42157	0.906865	0.0424573	1.42406	1.23006	CYP27A1;PTGIS
Regulation of TP53 Degradation Homo sapiens R-HSA-6804757	0.42157	0.906865	0.0424573	1.42406	1.23006	AKT2;SGK1
Biological oxidations Homo sapiens R-HSA-211859	0.425894	0.911898	0.0400538	1.11345	0.950402	CYP27A1;AS3MT;ACY3;PTGIS;ACY1;CYP2S1;ACSM5;FMO2;CYP2E1
Signaling by FGFR Homo sapiens R-HSA-190236	0.426689	0.911898	0.0400538	1.07483	0.91543	PDE1C;ACTN2;PDE1B;GFRA2;FGF3;FOXO1;RASGRP4;ADCY5;GDNF;PRKAR2B;ARTN;RASA4;AKT2;PIP4K2A;TRIB3;HBEGF
Signaling by Interleukins Homo sapiens R-HSA-449147	0.435328	0.911898	0.0400538	1.06579	0.886368	ACTN2;IL20RA;IRAK3;NOD2;GFRA2;FGF3;RASGRP4;IL1A;HCK;IL6;CD4;GDNF;ARTN;RASA4;BLNK;MYD88;HBEGF
Regulation of TP53 Expression and Degradation Homo sapiens R-HSA-6806003	0.435729	0.911898	0.0400538	1.3821	1.14816	AKT2;SGK1
p75 NTR receptor-mediated signalling Homo sapiens R-HSA-193704	0.441509	0.911898	0.0400538	1.18978	0.972713	TIAM2;ARHGDIA;NGEF;MYD88
LGI-ADAM interactions Homo sapiens R-HSA-5682910	0.442394	0.911898	0.0400538	1.80713	1.47381	CACNG4
DCC mediated attractive signaling Homo sapiens R-HSA-418885	0.442394	0.911898	0.0400538	1.80713	1.47381	NTN1
Organic cation/anion/zwitterion transport Homo sapiens R-HSA-549132	0.442394	0.911898	0.0400538	1.80713	1.47381	SLC22A3
Repression of WNT target genes Homo sapiens R-HSA-4641265	0.442394	0.911898	0.0400538	1.80713	1.47381	TCF7
Early Phase of HIV Life Cycle Homo sapiens R-HSA-162594	0.442394	0.911898	0.0400538	1.80713	1.47381	CD4
Lysosphingolipid and LPA receptors Homo sapiens R-HSA-419408	0.442394	0.911898	0.0400538	1.80713	1.47381	S1PR4
Regulation of TP53 Activity through Association with Co-factors Homo sapiens R-HSA-6804759	0.442394	0.911898	0.0400538	1.80713	1.47381	AKT2
Methylation Homo sapiens R-HSA-156581	0.442394	0.911898	0.0400538	1.80713	1.47381	AS3MT
Synthesis of Prostaglandins (PG) and Thromboxanes (TX) Homo sapiens R-HSA-2162123	0.442394	0.911898	0.0400538	1.80713	1.47381	PTGIS
Regulation of pyruvate dehydrogenase (PDH) complex Homo sapiens R-HSA-204174	0.442394	0.911898	0.0400538	1.80713	1.47381	PDP1
Activation of ATR in response to replication stress Homo sapiens R-HSA-176187	0.449698	0.92438	0.0341495	1.34254	1.07293	MCM5;CLSPN
Cell-cell junction organization Homo sapiens R-HSA-421270	0.456903	0.934001	0.0296526	1.21526	0.951896	CLDN11;CDH4;JUP
Ca2+ pathway Homo sapiens R-HSA-4086398	0.456903	0.934001	0.0296526	1.21526	0.951896	GNG7;TCF7;GNB5
Transport of vitamins, nucleosides, and related molecules Homo sapiens R-HSA-425397	0.46347	0.935432	0.0289878	1.30518	1.0037	APOD;SLC28A1
CREB phosphorylation through the activation of CaMKII Homo sapiens R-HSA-442729	0.465188	0.935432	0.0289878	1.67796	1.28417	ACTN2
N-Glycan antennae elongation Homo sapiens R-HSA-975577	0.465188	0.935432	0.0289878	1.67796	1.28417	ST8SIA2
Association of licensing factors with the pre-replicative complex Homo sapiens R-HSA-69298	0.465188	0.935432	0.0289878	1.67796	1.28417	GMNN
FGFR1 ligand binding and activation Homo sapiens R-HSA-190242	0.465188	0.935432	0.0289878	1.67796	1.28417	FGF3
ERBB2 Regulates Cell Motility Homo sapiens R-HSA-6785631	0.465188	0.935432	0.0289878	1.67796	1.28417	HBEGF
PI3K/AKT Signaling in Cancer Homo sapiens R-HSA-2219528	0.468713	0.939967	0.0268872	1.14607	0.868451	AKT2;FGF3;FOXO1;HBEGF
Signaling by VEGF Homo sapiens R-HSA-194138	0.471942	0.943884	0.0250814	1.04769	0.786708	JUP;ACTN2;VEGFC;SHB;GFRA2;FGF3;RASGRP4;GDNF;ARTN;RASA4;AKT2;ELMO1;TRIB3;HBEGF
Collagen degradation Homo sapiens R-HSA-1442490	0.477036	0.94606	0.0240812	1.26984	0.93989	COL17A1;COL12A1
Formation of Fibrin Clot (Clotting Cascade) Homo sapiens R-HSA-140877	0.477036	0.94606	0.0240812	1.26984	0.93989	GP1BB;F13A1
mTOR signalling Homo sapiens R-HSA-165159	0.477036	0.94606	0.0240812	1.26984	0.93989	AKT2;RRAGD
Collagen biosynthesis and modifying enzymes Homo sapiens R-HSA-1650814	0.478144	0.94606	0.0240812	1.17463	0.866694	COL17A1;COL12A1;COL6A1
Metabolism of Angiotensinogen to Angiotensins Homo sapiens R-HSA-2022377	0.487051	0.948468	0.0229773	1.56601	1.12657	MME
Acyl chain remodelling of PI Homo sapiens R-HSA-1482922	0.487051	0.948468	0.0229773	1.56601	1.12657	PLA2G5
p75NTR signals via NF-kB Homo sapiens R-HSA-193639	0.487051	0.948468	0.0229773	1.56601	1.12657	MYD88
PI3K events in ERBB2 signaling Homo sapiens R-HSA-1963642	0.487051	0.948468	0.0229773	1.56601	1.12657	HBEGF
GRB2 events in ERBB2 signaling Homo sapiens R-HSA-1963640	0.487051	0.948468	0.0229773	1.56601	1.12657	HBEGF
JNK (c-Jun kinases) phosphorylation and activation mediated by activated human TAK1 Homo sapiens R-HSA-450321	0.487051	0.948468	0.0229773	1.56601	1.12657	NOD2
PKB-mediated events Homo sapiens R-HSA-109703	0.49039	0.952464	0.0211517	1.23636	0.880972	AKT2;RRAGD
Elastic fibre formation Homo sapiens R-HSA-1566948	0.503528	0.963939	0.0159505	1.20459	0.826492	TGFB3;ITGA5
Histidine, lysine, phenylalanine, tyrosine, proline and tryptophan catabolism Homo sapiens R-HSA-6788656	0.503528	0.963939	0.0159505	1.20459	0.826492	CARNS1;IDO1
Ras activation uopn Ca2+ infux through NMDA receptor Homo sapiens R-HSA-442982	0.508022	0.963939	0.0159505	1.46806	0.994216	ACTN2
Unblocking of NMDA receptor, glutamate binding and activation Homo sapiens R-HSA-438066	0.508022	0.963939	0.0159505	1.46806	0.994216	ACTN2
TNF receptor superfamily (TNFSF) members mediating non-canonical NF-kB pathway Homo sapiens R-HSA-5676594	0.508022	0.963939	0.0159505	1.46806	0.994216	TNFSF12
Digestion of dietary lipid Homo sapiens R-HSA-192456	0.508022	0.963939	0.0159505	1.46806	0.994216	PNLIP
G1/S-Specific Transcription Homo sapiens R-HSA-69205	0.508022	0.963939	0.0159505	1.46806	0.994216	RRM2
Activated point mutants of FGFR2 Homo sapiens R-HSA-2033519	0.508022	0.963939	0.0159505	1.46806	0.994216	FGF3
activated TAK1 mediates p38 MAPK activation Homo sapiens R-HSA-450302	0.508022	0.963939	0.0159505	1.46806	0.994216	NOD2
Deactivation of the beta-catenin transactivating complex Homo sapiens R-HSA-3769402	0.516444	0.967378	0.0144037	1.17442	0.776042	AKT2;TCF7
Integrin cell surface interactions Homo sapiens R-HSA-216083	0.519402	0.967378	0.0144037	1.10099	0.721231	ITGB2;ITGA5;ITGA9
MyD88:Mal cascade initiated on plasma membrane Homo sapiens R-HSA-166058	0.521539	0.967378	0.0144037	1.06759	0.694973	IRAK3;NOD2;MYD88;TLR2
Toll Like Receptor TLR1:TLR2 Cascade Homo sapiens R-HSA-168179	0.521539	0.967378	0.0144037	1.06759	0.694973	IRAK3;NOD2;MYD88;TLR2
Toll Like Receptor TLR6:TLR2 Cascade Homo sapiens R-HSA-168188	0.521539	0.967378	0.0144037	1.06759	0.694973	IRAK3;NOD2;MYD88;TLR2
Toll Like Receptor 2 (TLR2) Cascade Homo sapiens R-HSA-181438	0.521539	0.967378	0.0144037	1.06759	0.694973	IRAK3;NOD2;MYD88;TLR2
Innate Immune System Homo sapiens R-HSA-168249	0.523545	0.967378	0.0144037	1.00112	0.647859	C1QB;C1QA;PDE1C;PDE1B;ITGB2;WAS;NOD2;RASGRP2;FOXO1;RASGRP4;FGF3;ADCY5;C3;PRKAR2B;AKT2;GRAP2;C3AR1;PIP4K2A;ACTN2;NFATC2;IRAK3;GFRA2;HCK;CD4;GDNF;ARTN;RASA4;ELMO1;TRIB3;MYD88;HBEGF;TLR2;C1QC
Miscellaneous transport and binding events Homo sapiens R-HSA-5223345	0.528136	0.967378	0.0144037	1.38163	0.882035	NIPAL4
CD22 mediated BCR regulation Homo sapiens R-HSA-5690714	0.528136	0.967378	0.0144037	1.38163	0.882035	IGHM
Defective GALNT12 causes colorectal cancer 1 (CRCS1) Homo sapiens R-HSA-5083636	0.528136	0.967378	0.0144037	1.38163	0.882035	MUC3A
Defective GALNT3 causes familial hyperphosphatemic tumoral calcinosis (HFTC) Homo sapiens R-HSA-5083625	0.528136	0.967378	0.0144037	1.38163	0.882035	MUC3A
Activation of SMO Homo sapiens R-HSA-5635838	0.528136	0.967378	0.0144037	1.38163	0.882035	SHH
TP53 Regulates Transcription of Genes Involved in G2 Cell Cycle Arrest Homo sapiens R-HSA-6804114	0.528136	0.967378	0.0144037	1.38163	0.882035	SFN
SHC1 events in ERBB2 signaling Homo sapiens R-HSA-1250196	0.528136	0.967378	0.0144037	1.38163	0.882035	HBEGF
Axon guidance Homo sapiens R-HSA-422475	0.535325	0.978125	0.00960578	0.99808	0.623681	TRPC7;TRPC3;ACTN2;ST8SIA2;RHOG;SHB;NTN1;GFRA2;FGF3;RASGRP4;GDNF;ARTN;RASA4;COL6A1;ITGA5;EZR;SRGAP1;SCN4B;NGEF;HBEGF;ITGA9
SUMOylation of DNA replication proteins Homo sapiens R-HSA-4615885	0.541597	0.982189	0.00780486	1.11838	0.685824	TOP2A;AURKB
Transcriptional activity of SMAD2/SMAD3:SMAD4 heterotrimer Homo sapiens R-HSA-2173793	0.541597	0.982189	0.00780486	1.11838	0.685824	SERPINE1;SMAD7
Chaperonin-mediated protein folding Homo sapiens R-HSA-390466	0.546999	0.982189	0.00780486	1.03224	0.622757	GNG7;GNB5;RGS9;TUBA8
Na+/Cl- dependent neurotransmitter transporters Homo sapiens R-HSA-442660	0.547429	0.982189	0.00780486	1.30481	0.786175	SLC6A3
Gap junction assembly Homo sapiens R-HSA-190861	0.547429	0.982189	0.00780486	1.30481	0.786175	GJB1
TP53 Regulates Transcription of Genes Involved in Cytochrome C Release Homo sapiens R-HSA-6803204	0.547429	0.982189	0.00780486	1.30481	0.786175	PMAIP1
Signaling by NODAL Homo sapiens R-HSA-1181150	0.547429	0.982189	0.00780486	1.30481	0.786175	ACVR1C
VEGFA-VEGFR2 Pathway Homo sapiens R-HSA-4420097	0.548168	0.982189	0.00780486	0.994166	0.597667	JUP;ACTN2;SHB;GFRA2;FGF3;RASGRP4;GDNF;ARTN;RASA4;AKT2;ELMO1;TRIB3;HBEGF
Glycosaminoglycan metabolism Homo sapiens R-HSA-1630316	0.553412	0.985176	0.0064861	1.01213	0.598831	HS3ST3B1;HS3ST3A1;B3GNT2;HS3ST5;HS3ST2
NRAGE signals death through JNK Homo sapiens R-HSA-193648	0.553829	0.985176	0.0064861	1.09231	0.645446	TIAM2;NGEF
Signaling by ERBB2 Homo sapiens R-HSA-1227986	0.553829	0.985176	0.0064861	1.09231	0.645446	AKT2;HBEGF
L1CAM interactions Homo sapiens R-HSA-373760	0.555328	0.985474	0.00635493	1.02096	0.600528	ITGA5;EZR;SCN4B;ITGA9
Toll Like Receptor 4 (TLR4) Cascade Homo sapiens R-HSA-166016	0.560778	0.99005	0.00434267	1.00343	0.580415	ITGB2;IRAK3;NOD2;MYD88;TLR2
Defective C1GALT1C1 causes Tn polyagglutination syndrome (TNPS) Homo sapiens R-HSA-5083632	0.565934	0.99005	0.00434267	1.23607	0.703666	MUC3A
Syndecan interactions Homo sapiens R-HSA-3000170	0.565934	0.99005	0.00434267	1.23607	0.703666	ACTN1
Hormone-sensitive lipase (HSL)-mediated triacylglycerol hydrolysis Homo sapiens R-HSA-163560	0.565934	0.99005	0.00434267	1.23607	0.703666	PPP1CA
Signaling by Hippo Homo sapiens R-HSA-2028269	0.565934	0.99005	0.00434267	1.23607	0.703666	WWC1
FGFR2 ligand binding and activation Homo sapiens R-HSA-190241	0.565934	0.99005	0.00434267	1.23607	0.703666	FGF3
Signaling by SCF-KIT Homo sapiens R-HSA-1433557	0.570895	0.996374	0.00157759	0.977975	0.548203	ACTN2;GFRA2;FGF3;FOXO1;RASGRP4;GDNF;ARTN;RASA4;AKT2;GRAP2;PIP4K2A;TRIB3;HBEGF
Antigen activates B Cell Receptor (BCR) leading to generation of second messengers Homo sapiens R-HSA-983695	0.577592	0.999996	1.73824e-06	1.04365	0.572849	IGHM;BLNK
Defensins Homo sapiens R-HSA-1461973	0.577592	0.999996	1.73824e-06	1.04365	0.572849	CD4;TLR2
Regulation of FZD by ubiquitination Homo sapiens R-HSA-4641263	0.583684	0.999996	1.73824e-06	1.1742	0.632187	LGR5
Translocation of ZAP-70 to Immunological synapse Homo sapiens R-HSA-202430	0.583684	0.999996	1.73824e-06	1.1742	0.632187	CD4
Mitochondrial tRNA aminoacylation Homo sapiens R-HSA-379726	0.583684	0.999996	1.73824e-06	1.1742	0.632187	LARS2
SHC-mediated cascade:FGFR1 Homo sapiens R-HSA-5654688	0.583684	0.999996	1.73824e-06	1.1742	0.632187	FGF3
RIP-mediated NFkB activation via ZBP1 Homo sapiens R-HSA-1810476	0.583684	0.999996	1.73824e-06	1.1742	0.632187	MYD88
Pyruvate metabolism and Citric Acid (TCA) cycle Homo sapiens R-HSA-71406	0.589121	0.999996	1.73824e-06	1.02091	0.540189	PDP1;LDHB
Protein folding Homo sapiens R-HSA-391251	0.595697	0.999996	1.73824e-06	0.968083	0.501489	GNG7;GNB5;RGS9;TUBA8
Post-chaperonin tubulin folding pathway Homo sapiens R-HSA-389977	0.600708	0.999996	1.73824e-06	1.11823	0.569902	TUBA8
Common Pathway of Fibrin Clot Formation Homo sapiens R-HSA-140875	0.600708	0.999996	1.73824e-06	1.11823	0.569902	F13A1
Intrinsic Pathway of Fibrin Clot Formation Homo sapiens R-HSA-140837	0.600708	0.999996	1.73824e-06	1.11823	0.569902	GP1BB
mTORC1-mediated signalling Homo sapiens R-HSA-166208	0.600708	0.999996	1.73824e-06	1.11823	0.569902	RRAGD
CTLA4 inhibitory signaling Homo sapiens R-HSA-389513	0.600708	0.999996	1.73824e-06	1.11823	0.569902	AKT2
Extracellular matrix organization Homo sapiens R-HSA-1474244	0.609978	0.999996	1.73824e-06	0.948862	0.469053	COL17A1;MUSK;TGFB3;ACTN1;ADAMTS18;SERPINE1;COL12A1;ITGB2;COL6A1;ITGA5;ITGA9
MHC class II antigen presentation Homo sapiens R-HSA-2132295	0.61122	0.999996	1.73824e-06	0.948426	0.466909	KLC3;RACGAP1;AP1S2;KIF11
IRS-mediated signalling Homo sapiens R-HSA-112399	0.614647	0.999996	1.73824e-06	0.945337	0.460102	GDNF;ACTN2;ARTN;RASA4;AKT2;RRAGD;TRIB3;GFRA2;FGF3;RASGRP4;HBEGF
Incretin synthesis, secretion, and inactivation Homo sapiens R-HSA-400508	0.617037	0.999996	1.73824e-06	1.06735	0.515343	ISL1
BBSome-mediated cargo-targeting to cilium Homo sapiens R-HSA-5620922	0.617037	0.999996	1.73824e-06	1.06735	0.515343	MCHR1
Regulation of TP53 Activity through Acetylation Homo sapiens R-HSA-6804758	0.617037	0.999996	1.73824e-06	1.06735	0.515343	AKT2
RAF-independent MAPK1/3 activation Homo sapiens R-HSA-112409	0.617037	0.999996	1.73824e-06	1.06735	0.515343	IL6
Ion homeostasis Homo sapiens R-HSA-5578775	0.622294	0.999996	1.73824e-06	0.958257	0.454542	RYR1;TRDN
Interleukin-3, 5 and GM-CSF signaling Homo sapiens R-HSA-512988	0.626938	0.999996	1.73824e-06	0.93465	0.436396	HCK;GDNF;ACTN2;ARTN;RASA4;BLNK;GFRA2;FGF3;RASGRP4;HBEGF
Insulin receptor signalling cascade Homo sapiens R-HSA-74751	0.628488	0.999996	1.73824e-06	0.934913	0.434209	GDNF;ACTN2;ARTN;RASA4;AKT2;RRAGD;TRIB3;GFRA2;FGF3;RASGRP4;HBEGF
Sema4D induced cell migration and growth-cone collapse Homo sapiens R-HSA-416572	0.632699	0.999996	1.73824e-06	1.02089	0.467322	RHOG
Phosphorylation of CD3 and TCR zeta chains Homo sapiens R-HSA-202427	0.632699	0.999996	1.73824e-06	1.02089	0.467322	CD4
TRAF6 mediated NF-kB activation Homo sapiens R-HSA-933542	0.632699	0.999996	1.73824e-06	1.02089	0.467322	MYD88
IGF1R signaling cascade Homo sapiens R-HSA-2428924	0.633045	0.999996	1.73824e-06	0.931489	0.425889	GDNF;ACTN2;ARTN;RASA4;AKT2;RRAGD;TRIB3;GFRA2;FGF3;RASGRP4;HBEGF
Signaling by Type 1 Insulin-like Growth Factor 1 Receptor (IGF1R) Homo sapiens R-HSA-2404192	0.633045	0.999996	1.73824e-06	0.931489	0.425889	GDNF;ACTN2;ARTN;RASA4;AKT2;RRAGD;TRIB3;GFRA2;FGF3;RASGRP4;HBEGF
IRS-related events triggered by IGF1R Homo sapiens R-HSA-2428928	0.633045	0.999996	1.73824e-06	0.931489	0.425889	GDNF;ACTN2;ARTN;RASA4;AKT2;RRAGD;TRIB3;GFRA2;FGF3;RASGRP4;HBEGF
GPVI-mediated activation cascade Homo sapiens R-HSA-114604	0.643236	0.999996	1.73824e-06	0.920582	0.4062	AKT2;RHOG
XBP1(S) activates chaperone genes Homo sapiens R-HSA-381038	0.643236	0.999996	1.73824e-06	0.920582	0.4062	DDX11;PDIA5
Arachidonic acid metabolism Homo sapiens R-HSA-2142753	0.643236	0.999996	1.73824e-06	0.920582	0.4062	GPX1;PTGIS
ARMS-mediated activation Homo sapiens R-HSA-170984	0.645476	0.999996	1.73824e-06	0.91787	0.401813	NTRK1;GDNF;ACTN2;ARTN;RASA4;GFRA2;FGF3;RASGRP4;HBEGF
Signalling to p38 via RIT and RIN Homo sapiens R-HSA-187706	0.645476	0.999996	1.73824e-06	0.91787	0.401813	NTRK1;GDNF;ACTN2;ARTN;RASA4;GFRA2;FGF3;RASGRP4;HBEGF
Phospholipid metabolism Homo sapiens R-HSA-1483257	0.647637	0.999996	1.73824e-06	0.908222	0.394554	PHOSPHO1;LPCAT4;CHAT;PIP4K2A;PLA2G5;ETNPPL
Amino acid synthesis and interconversion (transamination) Homo sapiens R-HSA-70614	0.647721	0.999996	1.73824e-06	0.978299	0.42487	ASPG
Formation of tubulin folding intermediates by CCT/TriC Homo sapiens R-HSA-389960	0.647721	0.999996	1.73824e-06	0.978299	0.42487	TUBA8
Sulfur amino acid metabolism Homo sapiens R-HSA-1614635	0.647721	0.999996	1.73824e-06	0.978299	0.42487	CDO1
Synthesis and interconversion of nucleotide di- and triphosphates Homo sapiens R-HSA-499943	0.647721	0.999996	1.73824e-06	0.978299	0.42487	RRM2
G0 and Early G1 Homo sapiens R-HSA-1538133	0.647721	0.999996	1.73824e-06	0.978299	0.42487	TOP2A
Peptide hormone metabolism Homo sapiens R-HSA-2980736	0.648336	0.999996	1.73824e-06	0.902712	0.391187	MME;INHBA;ISL1
COPI-dependent Golgi-to-ER retrograde traffic Homo sapiens R-HSA-6811434	0.648336	0.999996	1.73824e-06	0.902712	0.391187	KLC3;RACGAP1;KIF11
Frs2-mediated activation Homo sapiens R-HSA-170968	0.650363	0.999996	1.73824e-06	0.913849	0.393161	NTRK1;GDNF;ACTN2;ARTN;RASA4;GFRA2;FGF3;RASGRP4;HBEGF
NCAM signaling for neurite out-growth Homo sapiens R-HSA-375165	0.650504	0.999996	1.73824e-06	0.916154	0.393954	GDNF;ACTN2;ARTN;RASA4;ST8SIA2;COL6A1;GFRA2;FGF3;RASGRP4;HBEGF
Fc epsilon receptor (FCERI) signaling Homo sapiens R-HSA-2454202	0.651025	0.999996	1.73824e-06	0.925466	0.397217	ACTN2;NFATC2;RASGRP2;GFRA2;FGF3;FOXO1;RASGRP4;GDNF;ARTN;RASA4;AKT2;GRAP2;PIP4K2A;TRIB3;HBEGF
Role of LAT2/NTAL/LAB on calcium mobilization Homo sapiens R-HSA-2730905	0.653535	0.999996	1.73824e-06	0.902352	0.383824	AKT2;PIP4K2A;TRIB3;FGF3;FOXO1;HBEGF
MAPK1/MAPK3 signaling Homo sapiens R-HSA-5684996	0.655211	0.999996	1.73824e-06	0.909862	0.384688	IL6;GDNF;ACTN2;ARTN;RASA4;GFRA2;FGF3;RASGRP4;HBEGF
Signaling by Hedgehog Homo sapiens R-HSA-5358351	0.656871	0.999996	1.73824e-06	0.895536	0.376365	SCUBE2;SHH;PRKAR2B;PTCH2;ADCY5
Prolonged ERK activation events Homo sapiens R-HSA-169893	0.660021	0.999996	1.73824e-06	0.905909	0.376391	NTRK1;GDNF;ACTN2;ARTN;RASA4;GFRA2;FGF3;RASGRP4;HBEGF
Termination of O-glycan biosynthesis Homo sapiens R-HSA-977068	0.66213	0.999996	1.73824e-06	0.939118	0.387192	MUC3A
Recycling pathway of L1 Homo sapiens R-HSA-437239	0.66213	0.999996	1.73824e-06	0.939118	0.387192	EZR
N-glycan antennae elongation in the medial/trans-Golgi Homo sapiens R-HSA-975576	0.66213	0.999996	1.73824e-06	0.939118	0.387192	ST8SIA2
PD-1 signaling Homo sapiens R-HSA-389948	0.66213	0.999996	1.73824e-06	0.939118	0.387192	CD4
SHC-mediated cascade:FGFR2 Homo sapiens R-HSA-5654699	0.66213	0.999996	1.73824e-06	0.939118	0.387192	FGF3
ZBP1(DAI) mediated induction of type I IFNs Homo sapiens R-HSA-1606322	0.66213	0.999996	1.73824e-06	0.939118	0.387192	MYD88
IRE1alpha activates chaperones Homo sapiens R-HSA-381070	0.663251	0.999996	1.73824e-06	0.885751	0.363691	DDX11;PDIA5
Signaling by Wnt Homo sapiens R-HSA-195721	0.664108	0.999996	1.73824e-06	0.908193	0.371734	SNX3;SFRP1;WNT10A;AKT2;GNG7;TCF7;KREMEN1;GNB5;LGR5;WNT2;DKK2
PI5P, PP2A and IER3 Regulate PI3K/AKT Signaling Homo sapiens R-HSA-6811558	0.664601	0.999996	1.73824e-06	0.880052	0.359561	PIP4K2A;FGF3;HBEGF
TP53 Regulates Metabolic Genes Homo sapiens R-HSA-5628897	0.672526	0.999996	1.73824e-06	0.869142	0.344801	AKT2;RRAGD;SFN
Integrin alphaIIb beta3 signaling Homo sapiens R-HSA-354192	0.67595	0.999996	1.73824e-06	0.902951	0.353629	RASGRP2
Sema4D in semaphorin signaling Homo sapiens R-HSA-400685	0.67595	0.999996	1.73824e-06	0.902951	0.353629	RHOG
Keratan sulfate biosynthesis Homo sapiens R-HSA-2022854	0.67595	0.999996	1.73824e-06	0.902951	0.353629	B3GNT2
CREB phosphorylation through the activation of Ras Homo sapiens R-HSA-442742	0.67595	0.999996	1.73824e-06	0.902951	0.353629	ACTN2
Peroxisomal lipid metabolism Homo sapiens R-HSA-390918	0.67595	0.999996	1.73824e-06	0.902951	0.353629	EHHADH
Interleukin-6 family signaling Homo sapiens R-HSA-6783589	0.67595	0.999996	1.73824e-06	0.902951	0.353629	IL6
Activated TLR4 signalling Homo sapiens R-HSA-166054	0.676358	0.999996	1.73824e-06	0.868981	0.339801	IRAK3;NOD2;MYD88;TLR2
Signalling to RAS Homo sapiens R-HSA-167044	0.678866	0.999996	1.73824e-06	0.890431	0.344892	NTRK1;GDNF;ACTN2;ARTN;RASA4;GFRA2;FGF3;RASGRP4;HBEGF
Collagen formation Homo sapiens R-HSA-1474290	0.680313	0.999996	1.73824e-06	0.858498	0.330696	COL17A1;COL12A1;COL6A1
Toll-Like Receptors Cascades Homo sapiens R-HSA-168898	0.6817	0.999996	1.73824e-06	0.86882	0.332902	ITGB2;IRAK3;NOD2;MYD88;TLR2
Factors involved in megakaryocyte development and platelet production Homo sapiens R-HSA-983231	0.687715	0.999996	1.73824e-06	0.862386	0.32286	KLC3;RACGAP1;PRKAR2B;KIF11;ZFPM1
Gap junction trafficking Homo sapiens R-HSA-190828	0.689205	0.999996	1.73824e-06	0.869463	0.323629	GJB1
Energy dependent regulation of mTOR by LKB1-AMPK Homo sapiens R-HSA-380972	0.689205	0.999996	1.73824e-06	0.869463	0.323629	RRAGD
Signaling by ERBB4 Homo sapiens R-HSA-1236394	0.700506	0.999996	1.73824e-06	0.884331	0.31478	GDNF;ACTN2;ARTN;RASA4;AKT2;PIP4K2A;TRIB3;GFRA2;FGF3;FOXO1;RASGRP4;HBEGF
Interaction between L1 and Ankyrins Homo sapiens R-HSA-445095	0.701919	0.999996	1.73824e-06	0.838367	0.29673	SCN4B
Translocation of GLUT4 to the plasma membrane Homo sapiens R-HSA-1445148	0.709329	0.999996	1.73824e-06	0.809181	0.277902	AKT2;SFN
RHO GTPases activate PKNs Homo sapiens R-HSA-5625740	0.709329	0.999996	1.73824e-06	0.809181	0.277902	PPP1R14A;SFN
Activation of anterior HOX genes in hindbrain development during early embryogenesis Homo sapiens R-HSA-5617472	0.710079	0.999996	1.73824e-06	0.818396	0.280201	MEIS1;RARB;PKNOX1
Activation of HOX genes during differentiation Homo sapiens R-HSA-5619507	0.710079	0.999996	1.73824e-06	0.818396	0.280201	MEIS1;RARB;PKNOX1
Signalling to ERKs Homo sapiens R-HSA-187687	0.710284	0.999996	1.73824e-06	0.864566	0.29576	NTRK1;GDNF;ACTN2;ARTN;RASA4;GFRA2;FGF3;RASGRP4;HBEGF
Tight junction interactions Homo sapiens R-HSA-420029	0.714113	0.999996	1.73824e-06	0.809415	0.272542	CLDN11
Molecules associated with elastic fibres Homo sapiens R-HSA-2129379	0.714113	0.999996	1.73824e-06	0.809415	0.272542	TGFB3
Gap junction trafficking and regulation Homo sapiens R-HSA-157858	0.714113	0.999996	1.73824e-06	0.809415	0.272542	GJB1
Activation of the pre-replicative complex Homo sapiens R-HSA-68962	0.714113	0.999996	1.73824e-06	0.809415	0.272542	MCM5
Cell death signalling via NRAGE, NRIF and NADE Homo sapiens R-HSA-204998	0.717885	0.999996	1.73824e-06	0.795425	0.26364	TIAM2;NGEF
Constitutive Signaling by Aberrant PI3K in Cancer Homo sapiens R-HSA-2219530	0.717885	0.999996	1.73824e-06	0.795425	0.26364	FGF3;HBEGF
Amino acid transport across the plasma membrane Homo sapiens R-HSA-352230	0.725809	0.999996	1.73824e-06	0.782394	0.250733	SLC1A5
Trafficking of AMPA receptors Homo sapiens R-HSA-399719	0.725809	0.999996	1.73824e-06	0.782394	0.250733	CACNG4
Glutamate Binding, Activation of AMPA Receptors and Synaptic Plasticity Homo sapiens R-HSA-399721	0.725809	0.999996	1.73824e-06	0.782394	0.250733	CACNG4
NOD1/2 Signaling Pathway Homo sapiens R-HSA-168638	0.725809	0.999996	1.73824e-06	0.782394	0.250733	NOD2
FCERI mediated Ca+2 mobilization Homo sapiens R-HSA-2871809	0.726229	0.999996	1.73824e-06	0.782127	0.250194	GRAP2;NFATC2
MAPK family signaling cascades Homo sapiens R-HSA-5683057	0.728051	0.999996	1.73824e-06	0.855154	0.271413	IL6;GDNF;ACTN2;ARTN;RASA4;GFRA2;FGF3;FOXO1;RASGRP4;HBEGF
Signaling by Insulin receptor Homo sapiens R-HSA-74752	0.729185	0.999996	1.73824e-06	0.859028	0.271305	GDNF;ACTN2;ARTN;RASA4;AKT2;RRAGD;TRIB3;GFRA2;FGF3;RASGRP4;HBEGF
Circadian Clock Homo sapiens R-HSA-400253	0.734363	0.999996	1.73824e-06	0.769265	0.237512	SERPINE1;PPP1CA
Signaling by Robo receptor Homo sapiens R-HSA-376176	0.737027	0.999996	1.73824e-06	0.757116	0.231019	SRGAP1
Cooperation of Prefoldin and TriC/CCT in actin and tubulin folding Homo sapiens R-HSA-389958	0.737027	0.999996	1.73824e-06	0.757116	0.231019	TUBA8
Keratan sulfate/keratin metabolism Homo sapiens R-HSA-1638074	0.737027	0.999996	1.73824e-06	0.757116	0.231019	B3GNT2
DNA methylation Homo sapiens R-HSA-5334118	0.737027	0.999996	1.73824e-06	0.757116	0.231019	UHRF1
DNA strand elongation Homo sapiens R-HSA-69190	0.737027	0.999996	1.73824e-06	0.757116	0.231019	MCM5
Signaling by NOTCH2 Homo sapiens R-HSA-1980145	0.737027	0.999996	1.73824e-06	0.757116	0.231019	MAML3
Gluconeogenesis Homo sapiens R-HSA-70263	0.737027	0.999996	1.73824e-06	0.757116	0.231019	SLC25A13
Negative regulation of FGFR1 signaling Homo sapiens R-HSA-5654726	0.737027	0.999996	1.73824e-06	0.757116	0.231019	FGF3
TRAF6 mediated IRF7 activation Homo sapiens R-HSA-933541	0.737027	0.999996	1.73824e-06	0.757116	0.231019	MYD88
Signaling by the B Cell Receptor (BCR) Homo sapiens R-HSA-983705	0.740142	0.999996	1.73824e-06	0.833204	0.250722	IGHM;AKT2;BLNK;PIP4K2A;TRIB3;FGF3;FOXO1;HBEGF
Hedgehog ligand biogenesis Homo sapiens R-HSA-5358346	0.74229	0.999996	1.73824e-06	0.756818	0.225543	SCUBE2;SHH
Sphingolipid de novo biosynthesis Homo sapiens R-HSA-1660661	0.747786	0.999996	1.73824e-06	0.733418	0.213159	SGPP2
Smooth Muscle Contraction Homo sapiens R-HSA-445355	0.747786	0.999996	1.73824e-06	0.733418	0.213159	TPM2
Cargo concentration in the ER Homo sapiens R-HSA-5694530	0.747786	0.999996	1.73824e-06	0.733418	0.213159	TGFA
E2F mediated regulation of DNA replication Homo sapiens R-HSA-113510	0.747786	0.999996	1.73824e-06	0.733418	0.213159	RRM2
FGFR2 mutant receptor activation Homo sapiens R-HSA-1839126	0.747786	0.999996	1.73824e-06	0.733418	0.213159	FGF3
GRB2 events in EGFR signaling Homo sapiens R-HSA-179812	0.748565	0.999996	1.73824e-06	0.825776	0.239142	GDNF;ACTN2;ARTN;RASA4;GFRA2;FGF3;RASGRP4;HBEGF
SHC1 events in EGFR signaling Homo sapiens R-HSA-180336	0.748565	0.999996	1.73824e-06	0.825776	0.239142	GDNF;ACTN2;ARTN;RASA4;GFRA2;FGF3;RASGRP4;HBEGF
SOS-mediated signalling Homo sapiens R-HSA-112412	0.748565	0.999996	1.73824e-06	0.825776	0.239142	GDNF;ACTN2;ARTN;RASA4;GFRA2;FGF3;RASGRP4;HBEGF
SHC1 events in ERBB4 signaling Homo sapiens R-HSA-1250347	0.748565	0.999996	1.73824e-06	0.825776	0.239142	GDNF;ACTN2;ARTN;RASA4;GFRA2;FGF3;RASGRP4;HBEGF
RAF/MAP kinase cascade Homo sapiens R-HSA-5673001	0.748565	0.999996	1.73824e-06	0.825776	0.239142	GDNF;ACTN2;ARTN;RASA4;GFRA2;FGF3;RASGRP4;HBEGF
TNFR2 non-canonical NF-kB pathway Homo sapiens R-HSA-5668541	0.750662	0.999996	1.73824e-06	0.764782	0.219339	EDAR;TNFSF12;TNFRSF11B
FRS-mediated FGFR2 signaling Homo sapiens R-HSA-5654700	0.752705	0.999996	1.73824e-06	0.822111	0.233547	GDNF;ACTN2;ARTN;RASA4;GFRA2;FGF3;RASGRP4;HBEGF
FRS-mediated FGFR4 signaling Homo sapiens R-HSA-5654712	0.752705	0.999996	1.73824e-06	0.822111	0.233547	GDNF;ACTN2;ARTN;RASA4;GFRA2;FGF3;RASGRP4;HBEGF
FRS-mediated FGFR3 signaling Homo sapiens R-HSA-5654706	0.752705	0.999996	1.73824e-06	0.822111	0.233547	GDNF;ACTN2;ARTN;RASA4;GFRA2;FGF3;RASGRP4;HBEGF
FRS-mediated FGFR1 signaling Homo sapiens R-HSA-5654693	0.752705	0.999996	1.73824e-06	0.822111	0.233547	GDNF;ACTN2;ARTN;RASA4;GFRA2;FGF3;RASGRP4;HBEGF
Synthesis of PIPs at the plasma membrane Homo sapiens R-HSA-1660499	0.758106	0.999996	1.73824e-06	0.711156	0.196941	PIP4K2A
Negative regulation of FGFR2 signaling Homo sapiens R-HSA-5654727	0.758106	0.999996	1.73824e-06	0.711156	0.196941	FGF3
Visual phototransduction Homo sapiens R-HSA-2187338	0.763135	0.999996	1.73824e-06	0.748432	0.202316	GNB5;RGS9;PNLIP
Assembly of the pre-replicative complex Homo sapiens R-HSA-68867	0.764865	0.999996	1.73824e-06	0.721774	0.193476	GMNN;MCM5
Post NMDA receptor activation events Homo sapiens R-HSA-438064	0.768004	0.999996	1.73824e-06	0.690203	0.182186	ACTN2
Lysosome Vesicle Biogenesis Homo sapiens R-HSA-432720	0.768004	0.999996	1.73824e-06	0.690203	0.182186	AP1S2
Fanconi Anemia Pathway Homo sapiens R-HSA-6783310	0.768004	0.999996	1.73824e-06	0.690203	0.182186	FANCB
Metabolism of water-soluble vitamins and cofactors Homo sapiens R-HSA-196849	0.76918	0.999996	1.73824e-06	0.740515	0.194334	CYB5A;PTGIS;NMNAT3
COPII (Coat Protein 2) Mediated Vesicle Transport Homo sapiens R-HSA-204005	0.771999	0.999996	1.73824e-06	0.710801	0.183935	SEC16B;TGFA
RHO GTPases Activate WASPs and WAVEs Homo sapiens R-HSA-5663213	0.777498	0.999996	1.73824e-06	0.670448	0.168734	WAS
Host Interactions of HIV factors Homo sapiens R-HSA-162909	0.777639	0.999996	1.73824e-06	0.75013	0.188652	HCK;CD4;AP1S2;ELMO1
Loss of Nlp from mitotic centrosomes Homo sapiens R-HSA-380259	0.778944	0.999996	1.73824e-06	0.700156	0.17491	PRKAR2B;CEP41
Loss of proteins required for interphase microtubule organization?from the centrosome Homo sapiens R-HSA-380284	0.778944	0.999996	1.73824e-06	0.700156	0.17491	PRKAR2B;CEP41
Signaling by Leptin Homo sapiens R-HSA-2586552	0.780337	0.999996	1.73824e-06	0.797328	0.197761	GDNF;ACTN2;ARTN;RASA4;GFRA2;FGF3;RASGRP4;HBEGF
Interleukin receptor SHC signaling Homo sapiens R-HSA-912526	0.787802	0.999996	1.73824e-06	0.790516	0.188545	GDNF;ACTN2;ARTN;RASA4;GFRA2;FGF3;RASGRP4;HBEGF
Lipid digestion, mobilization, and transport Homo sapiens R-HSA-73923	0.792279	0.999996	1.73824e-06	0.67979	0.158284	PNLIP;PPP1CA
Beta defensins Homo sapiens R-HSA-1461957	0.795337	0.999996	1.73824e-06	0.634141	0.145212	TLR2
VEGFR2 mediated cell proliferation Homo sapiens R-HSA-5218921	0.798646	0.999996	1.73824e-06	0.780511	0.175488	GDNF;ACTN2;ARTN;RASA4;GFRA2;FGF3;RASGRP4;HBEGF
Removal of licensing factors from origins Homo sapiens R-HSA-69300	0.798676	0.999996	1.73824e-06	0.670044	0.150626	GMNN;MCM5
TRAF6 Mediated Induction of proinflammatory cytokines Homo sapiens R-HSA-168180	0.798676	0.999996	1.73824e-06	0.670044	0.150626	NOD2;MYD88
AURKA Activation by TPX2 Homo sapiens R-HSA-8854518	0.798676	0.999996	1.73824e-06	0.670044	0.150626	PRKAR2B;CEP41
Post-translational protein modification Homo sapiens R-HSA-597592	0.799483	0.999996	1.73824e-06	0.836632	0.18723	TOP2A;SEMA5B;SEC16B;ST6GAL2;GALNT15;ST8SIA2;GCNT1;PLAUR;TGFA;MUC3A;AURKB;NEU2;DPM3;ADAMTSL5;ADAMTS19;ADAMTSL4;ADAMTS18;B3GNT2
Downstream signaling events of B Cell Receptor (BCR) Homo sapiens R-HSA-1168372	0.801028	0.999996	1.73824e-06	0.755618	0.167641	AKT2;PIP4K2A;TRIB3;FGF3;FOXO1;HBEGF
Activation of NMDA receptor upon glutamate binding and postsynaptic events Homo sapiens R-HSA-442755	0.803713	0.999996	1.73824e-06	0.617421	0.134914	ACTN2
Nuclear signaling by ERBB4 Homo sapiens R-HSA-1251985	0.803713	0.999996	1.73824e-06	0.617421	0.134914	HBEGF
Sphingolipid metabolism Homo sapiens R-HSA-428157	0.810948	0.999996	1.73824e-06	0.651363	0.136494	NEU2;SGPP2
Class C/3 (Metabotropic glutamate/pheromone receptors) Homo sapiens R-HSA-420499	0.811747	0.999996	1.73824e-06	0.601559	0.125465	GRM4
Interleukin-2 signaling Homo sapiens R-HSA-451927	0.812451	0.999996	1.73824e-06	0.767554	0.15942	GDNF;ACTN2;ARTN;RASA4;GFRA2;FGF3;RASGRP4;HBEGF
Degradation of the extracellular matrix Homo sapiens R-HSA-1474228	0.813105	0.999996	1.73824e-06	0.682713	0.14125	COL17A1;ADAMTS18;COL12A1
Regulation of DNA replication Homo sapiens R-HSA-69304	0.816831	0.999996	1.73824e-06	0.642407	0.129974	GMNN;MCM5
Glycosphingolipid metabolism Homo sapiens R-HSA-1660662	0.819453	0.999996	1.73824e-06	0.586489	0.116781	NEU2
Intraflagellar transport Homo sapiens R-HSA-5620924	0.819453	0.999996	1.73824e-06	0.586489	0.116781	KIF17
Pre-NOTCH Transcription and Translation Homo sapiens R-HSA-1912408	0.819453	0.999996	1.73824e-06	0.586489	0.116781	MAML3
RHO GTPase Effectors Homo sapiens R-HSA-195258	0.822323	0.999996	1.73824e-06	0.758111	0.148303	PPP1R14A;KLC3;DIAPH3;RHOG;WAS;SFN;IQGAP3;AURKB
Retinoid metabolism and transport Homo sapiens R-HSA-975634	0.826843	0.999996	1.73824e-06	0.572154	0.10879	PNLIP
Non-integrin membrane-ECM interactions Homo sapiens R-HSA-3000171	0.826843	0.999996	1.73824e-06	0.572154	0.10879	ACTN1
BMAL1:CLOCK,NPAS2 activates circadian gene expression Homo sapiens R-HSA-1368108	0.826843	0.999996	1.73824e-06	0.572154	0.10879	SERPINE1
tRNA Aminoacylation Homo sapiens R-HSA-379724	0.826843	0.999996	1.73824e-06	0.572154	0.10879	LARS2
TCF dependent signaling in response to WNT Homo sapiens R-HSA-201681	0.827321	0.999996	1.73824e-06	0.727944	0.137991	SFRP1;AKT2;TCF7;KREMEN1;LGR5;DKK2
Senescence-Associated Secretory Phenotype (SASP) Homo sapiens R-HSA-2559582	0.828106	0.999996	1.73824e-06	0.625211	0.117923	IL1A;IL6
Golgi-to-ER retrograde transport Homo sapiens R-HSA-8856688	0.83228	0.999996	1.73824e-06	0.657053	0.120626	KLC3;RACGAP1;KIF11
TP53 Regulates Transcription of Cell Death Genes Homo sapiens R-HSA-5633008	0.833931	0.999996	1.73824e-06	0.558503	0.101426	PMAIP1
Signaling by FGFR2 in disease Homo sapiens R-HSA-5655253	0.833931	0.999996	1.73824e-06	0.558503	0.101426	FGF3
Centrosome maturation Homo sapiens R-HSA-380287	0.838753	0.999996	1.73824e-06	0.608908	0.10707	PRKAR2B;CEP41
Recruitment of mitotic centrosome proteins and complexes Homo sapiens R-HSA-380270	0.838753	0.999996	1.73824e-06	0.608908	0.10707	PRKAR2B;CEP41
FCERI mediated MAPK activation Homo sapiens R-HSA-2871796	0.839247	0.999996	1.73824e-06	0.751976	0.131784	GDNF;ACTN2;ARTN;RASA4;GRAP2;GFRA2;FGF3;RASGRP4;HBEGF
Cytokine Signaling in Immune system Homo sapiens R-HSA-1280215	0.840342	0.999996	1.73824e-06	0.8185	0.142375	IFITM1;ACTN2;TNFSF12;IL20RA;TNFRSF11B;IRAK3;NOD2;GFRA2;FGF3;RASGRP4;EDAR;IL1A;HCK;IL6;CD4;GDNF;ARTN;RASA4;BLNK;MYD88;HBEGF
RMTs methylate histone arginines Homo sapiens R-HSA-3214858	0.84725	0.999996	1.73824e-06	0.53306	0.0883596	SMARCD1
Scavenging of heme from plasma Homo sapiens R-HSA-2168880	0.853504	0.999996	1.73824e-06	0.521187	0.0825586	CD163
DNA Replication Pre-Initiation Homo sapiens R-HSA-69002	0.853606	0.999996	1.73824e-06	0.585982	0.0927527	GMNN;MCM5
M/G1 Transition Homo sapiens R-HSA-68874	0.853606	0.999996	1.73824e-06	0.585982	0.0927527	GMNN;MCM5
Toll Like Receptor 10 (TLR10) Cascade Homo sapiens R-HSA-168142	0.853606	0.999996	1.73824e-06	0.585982	0.0927527	NOD2;MYD88
Toll Like Receptor 5 (TLR5) Cascade Homo sapiens R-HSA-168176	0.853606	0.999996	1.73824e-06	0.585982	0.0927527	NOD2;MYD88
MyD88 cascade initiated on plasma membrane Homo sapiens R-HSA-975871	0.853606	0.999996	1.73824e-06	0.585982	0.0927527	NOD2;MYD88
TRAF6 mediated induction of NFkB and MAP kinases upon TLR7/8 or 9 activation Homo sapiens R-HSA-975138	0.858272	0.999996	1.73824e-06	0.578717	0.0884475	NOD2;MYD88
Metabolism of vitamins and cofactors Homo sapiens R-HSA-196854	0.859297	0.999996	1.73824e-06	0.650506	0.0986432	CYB5A;PTGIS;NMNAT3;PNLIP
NOTCH1 Intracellular Domain Regulates Transcription Homo sapiens R-HSA-2122947	0.859502	0.999996	1.73824e-06	0.509831	0.0771893	MAML3
Nucleotide-binding domain, leucine rich repeat containing receptor (NLR) signaling pathways Homo sapiens R-HSA-168643	0.859502	0.999996	1.73824e-06	0.509831	0.0771893	NOD2
TP53 Regulates Transcription of Cell Cycle Genes Homo sapiens R-HSA-6791312	0.865255	0.999996	1.73824e-06	0.498957	0.0722146	SFN
Hexose transport Homo sapiens R-HSA-189200	0.865255	0.999996	1.73824e-06	0.498957	0.0722146	SLC2A5
TCR signaling Homo sapiens R-HSA-202403	0.865596	0.999996	1.73824e-06	0.611089	0.0882029	CD4;GRAP2;WAS
Hedgehog 'on' state Homo sapiens R-HSA-5632684	0.8672	0.999996	1.73824e-06	0.564713	0.0804635	SHH;PTCH2
MyD88 dependent cascade initiated on endosome Homo sapiens R-HSA-975155	0.8672	0.999996	1.73824e-06	0.564713	0.0804635	NOD2;MYD88
Toll Like Receptor 7/8 (TLR7/8) Cascade Homo sapiens R-HSA-168181	0.8672	0.999996	1.73824e-06	0.564713	0.0804635	NOD2;MYD88
FCGR activation Homo sapiens R-HSA-2029481	0.870772	0.999996	1.73824e-06	0.488537	0.067601	HCK
Complex I biogenesis Homo sapiens R-HSA-6799198	0.870772	0.999996	1.73824e-06	0.488537	0.067601	TIMMDC1
Unfolded Protein Response (UPR) Homo sapiens R-HSA-381119	0.871468	0.999996	1.73824e-06	0.557961	0.0767623	DDX11;PDIA5
Fcgamma receptor (FCGR) dependent phagocytosis Homo sapiens R-HSA-2029480	0.872957	0.999996	1.73824e-06	0.60058	0.0815999	HCK;ELMO1;WAS
Regulation of PLK1 Activity at G2/M Transition Homo sapiens R-HSA-2565942	0.875609	0.999996	1.73824e-06	0.551368	0.0732415	PRKAR2B;CEP41
Regulation of Apoptosis Homo sapiens R-HSA-169911	0.876064	0.999996	1.73824e-06	0.478541	0.0633186	ARHGAP10
Toll Like Receptor 9 (TLR9) Cascade Homo sapiens R-HSA-168138	0.879626	0.999996	1.73824e-06	0.544928	0.0698913	NOD2;MYD88
Metabolism of fat-soluble vitamins Homo sapiens R-HSA-6806667	0.88114	0.999996	1.73824e-06	0.468946	0.05934	PNLIP
Cargo trafficking to the periciliary membrane Homo sapiens R-HSA-5620920	0.88114	0.999996	1.73824e-06	0.468946	0.05934	MCHR1
Vpu mediated degradation of CD4 Homo sapiens R-HSA-180534	0.88114	0.999996	1.73824e-06	0.468946	0.05934	CD4
Metabolism of carbohydrates Homo sapiens R-HSA-71387	0.893927	0.999996	1.73824e-06	0.682432	0.076522	HS3ST3B1;HS3ST3A1;GLYCTK;B3GNT2;HS3ST5;SLC2A5;SLC25A13;HS3ST2
Assembly of collagen fibrils and other multimeric structures Homo sapiens R-HSA-2022090	0.895154	0.999996	1.73824e-06	0.442333	0.0489926	COL6A1
Golgi Associated Vesicle Biogenesis Homo sapiens R-HSA-432722	0.895154	0.999996	1.73824e-06	0.442333	0.0489926	AP1S2
Mitochondrial protein import Homo sapiens R-HSA-1268020	0.895154	0.999996	1.73824e-06	0.442333	0.0489926	SLC25A13
Hh mutants that don't undergo autocatalytic processing are degraded by ERAD Homo sapiens R-HSA-5362768	0.899448	0.999996	1.73824e-06	0.434119	0.0460051	SHH
Chemokine receptors bind chemokines Homo sapiens R-HSA-380108	0.903567	0.999996	1.73824e-06	0.426203	0.0432191	ACKR2
EPH-Ephrin signaling Homo sapiens R-HSA-2682334	0.904556	0.999996	1.73824e-06	0.503727	0.0505293	SHB;NGEF
Diseases of signal transduction Homo sapiens R-HSA-5663202	0.906049	0.999996	1.73824e-06	0.667597	0.0658664	SHH;AKT2;KREMEN1;MAML3;DKK2;FGF3;FOXO1;HBEGF
Meiotic synapsis Homo sapiens R-HSA-1221632	0.907517	0.999996	1.73824e-06	0.418571	0.0406192	REC8
Constitutive Signaling by NOTCH1 HD+PEST Domain Mutants Homo sapiens R-HSA-2894862	0.907517	0.999996	1.73824e-06	0.418571	0.0406192	MAML3
Signaling by NOTCH1 in Cancer Homo sapiens R-HSA-2644603	0.907517	0.999996	1.73824e-06	0.418571	0.0406192	MAML3
Signaling by NOTCH1 PEST Domain Mutants in Cancer Homo sapiens R-HSA-2644602	0.907517	0.999996	1.73824e-06	0.418571	0.0406192	MAML3
Constitutive Signaling by NOTCH1 PEST Domain Mutants Homo sapiens R-HSA-2644606	0.907517	0.999996	1.73824e-06	0.418571	0.0406192	MAML3
Signaling by NOTCH1 HD+PEST Domain Mutants in Cancer Homo sapiens R-HSA-2894858	0.907517	0.999996	1.73824e-06	0.418571	0.0406192	MAML3
Pre-NOTCH Expression and Processing Homo sapiens R-HSA-1912422	0.907517	0.999996	1.73824e-06	0.418571	0.0406192	MAML3
Hh mutants abrogate ligand secretion Homo sapiens R-HSA-5387390	0.907517	0.999996	1.73824e-06	0.418571	0.0406192	SHH
SUMO E3 ligases SUMOylate target proteins Homo sapiens R-HSA-3108232	0.907697	0.999996	1.73824e-06	0.498342	0.048262	TOP2A;AURKB
Regulation of actin dynamics for phagocytic cup formation Homo sapiens R-HSA-2029482	0.91074	0.999996	1.73824e-06	0.493071	0.0461011	ELMO1;WAS
MyD88-independent TLR3/TLR4 cascade Homo sapiens R-HSA-166166	0.91074	0.999996	1.73824e-06	0.493071	0.0461011	NOD2;MYD88
Toll Like Receptor 3 (TLR3) Cascade Homo sapiens R-HSA-168164	0.91074	0.999996	1.73824e-06	0.493071	0.0461011	NOD2;MYD88
TRIF-mediated TLR3/TLR4 signaling Homo sapiens R-HSA-937061	0.91074	0.999996	1.73824e-06	0.493071	0.0461011	NOD2;MYD88
Anchoring of the basal body to the plasma membrane Homo sapiens R-HSA-5620912	0.91074	0.999996	1.73824e-06	0.493071	0.0461011	PRKAR2B;CEP41
Formation of the beta-catenin:TCF transactivating complex Homo sapiens R-HSA-201722	0.911306	0.999996	1.73824e-06	0.411206	0.0381914	TCF7
CDT1 association with the CDC6:ORC:origin complex Homo sapiens R-HSA-68827	0.911306	0.999996	1.73824e-06	0.411206	0.0381914	GMNN
Hedgehog 'off' state Homo sapiens R-HSA-5610787	0.916547	0.999996	1.73824e-06	0.482854	0.042077	PRKAR2B;ADCY5
PI Metabolism Homo sapiens R-HSA-1483255	0.918425	0.999996	1.73824e-06	0.397225	0.0338021	PIP4K2A
MAP kinase activation in TLR cascade Homo sapiens R-HSA-450294	0.918425	0.999996	1.73824e-06	0.397225	0.0338021	NOD2
Phase II conjugation Homo sapiens R-HSA-156580	0.919315	0.999996	1.73824e-06	0.477902	0.0402041	AS3MT;ACSM5
Mitotic G1-G1/S phases Homo sapiens R-HSA-453279	0.920053	0.999996	1.73824e-06	0.527886	0.0439854	TOP2A;RRM2;MCM5
Cell surface interactions at the vascular wall Homo sapiens R-HSA-202733	0.921997	0.999996	1.73824e-06	0.47305	0.0384179	ITGB2;ITGA5
SUMOylation Homo sapiens R-HSA-2990846	0.921997	0.999996	1.73824e-06	0.47305	0.0384179	TOP2A;AURKB
Adaptive Immune System Homo sapiens R-HSA-1280218	0.927205	0.999996	1.73824e-06	0.756415	0.0571702	IGHM;IFITM1;ITGB2;WAS;ASB11;KIF11;KLHL13;RASGRP2;FGF3;FOXO1;RAP1GAP;C3;KLC3;CD4;RACGAP1;AKT2;GRAP2;AP1S2;BLNK;PIP4K2A;TRIB3;ASB2;HBEGF;HERC6
Signaling by FGFR in disease Homo sapiens R-HSA-1226099	0.928047	0.999996	1.73824e-06	0.377945	0.0282224	FGF3
DNA Replication Homo sapiens R-HSA-69306	0.931907	0.999996	1.73824e-06	0.454583	0.0320582	GMNN;MCM5
Triglyceride Biosynthesis Homo sapiens R-HSA-75109	0.936535	0.999996	1.73824e-06	0.360445	0.0236338	LPCAT4
Cytosolic sensors of pathogen-associated DNA Homo sapiens R-HSA-1834949	0.936535	0.999996	1.73824e-06	0.360445	0.0236338	MYD88
Beta-catenin independent WNT signaling Homo sapiens R-HSA-3858494	0.937056	0.999996	1.73824e-06	0.497726	0.032358	GNG7;TCF7;GNB5
Semaphorin interactions Homo sapiens R-HSA-373755	0.939136	0.999996	1.73824e-06	0.354965	0.02229	RHOG
Macroautophagy Homo sapiens R-HSA-1632852	0.939136	0.999996	1.73824e-06	0.354965	0.02229	RRAGD
Regulation of RAS by GAPs Homo sapiens R-HSA-5658442	0.939136	0.999996	1.73824e-06	0.354965	0.02229	RASA4
Interferon alpha/beta signaling Homo sapiens R-HSA-909733	0.941631	0.999996	1.73824e-06	0.349649	0.0210286	IFITM1
FCERI mediated NF-kB activation Homo sapiens R-HSA-2871837	0.944566	0.999996	1.73824e-06	0.429425	0.0244902	RASGRP2;RASGRP4
trans-Golgi Network Vesicle Budding Homo sapiens R-HSA-199992	0.946318	0.999996	1.73824e-06	0.339479	0.0187314	AP1S2
Clathrin derived vesicle budding Homo sapiens R-HSA-421837	0.946318	0.999996	1.73824e-06	0.339479	0.0187314	AP1S2
Switching of origins to a post-replicative state Homo sapiens R-HSA-69052	0.946318	0.999996	1.73824e-06	0.339479	0.0187314	MCM5
Orc1 removal from chromatin Homo sapiens R-HSA-68949	0.946318	0.999996	1.73824e-06	0.339479	0.0187314	MCM5
G1/S Transition Homo sapiens R-HSA-69206	0.946445	0.999996	1.73824e-06	0.425499	0.0234206	RRM2;MCM5
G2/M Checkpoints Homo sapiens R-HSA-69481	0.947545	0.999996	1.73824e-06	0.47726	0.0257151	SFN;MCM5;CLSPN
PPARA activates gene expression Homo sapiens R-HSA-1989781	0.948263	0.999996	1.73824e-06	0.421644	0.0223992	TIAM2;TRIB3
APC/C:Cdh1 mediated degradation of Cdc20 and other APC/C:Cdh1 targeted proteins in late mitosis/early G1 Homo sapiens R-HSA-174178	0.948518	0.999996	1.73824e-06	0.334611	0.0176857	AURKB
Regulation of TP53 Activity Homo sapiens R-HSA-5633007	0.949127	0.999996	1.73824e-06	0.474011	0.0247495	AKT2;SGK1;AURKB
RHO GTPases Activate Formins Homo sapiens R-HSA-5663220	0.950022	0.999996	1.73824e-06	0.417857	0.0214235	DIAPH3;AURKB
Assembly of the primary cilium Homo sapiens R-HSA-5617833	0.950169	0.999996	1.73824e-06	0.510825	0.026111	PRKAR2B;CEP41;MCHR1;KIF17
Signaling by NOTCH1 Homo sapiens R-HSA-1980143	0.950629	0.999996	1.73824e-06	0.329881	0.0167025	MAML3
The citric acid (TCA) cycle and respiratory electron transport Homo sapiens R-HSA-1428517	0.952157	0.999996	1.73824e-06	0.467641	0.0229262	PDP1;LDHB;TIMMDC1
Regulation of lipid metabolism by Peroxisome proliferator-activated receptor alpha (PPARalpha) Homo sapiens R-HSA-400206	0.953371	0.999996	1.73824e-06	0.410483	0.019601	TIAM2;TRIB3
Binding and Uptake of Ligands by Scavenger Receptors Homo sapiens R-HSA-2173782	0.954594	0.999996	1.73824e-06	0.32081	0.0149079	CD163
Asparagine N-linked glycosylation Homo sapiens R-HSA-446203	0.956085	0.999996	1.73824e-06	0.553555	0.0248593	NEU2;SEC16B;DPM3;ST6GAL2;ST8SIA2;TGFA
Immunoregulatory interactions between a Lymphoid and a non-Lymphoid cell Homo sapiens R-HSA-198933	0.957719	0.999996	1.73824e-06	0.455399	0.0196735	C3;IFITM1;ITGB2
Immune System Homo sapiens R-HSA-168256	0.958549	0.999996	1.73824e-06	0.787162	0.0333245	IGHM;IFITM1;ITGB2;KIF11;FGF3;AKT2;GRAP2;C3AR1;AP1S2;BLNK;PIP4K2A;HERC6;ACTN2;IRAK3;GFRA2;EDAR;IL1A;HCK;RASA4;ELMO1;TRIB3;HBEGF;TLR2;C1QB;C1QA;PDE1C;PDE1B;IL20RA;WAS;TNFRSF11B;ASB11;KLHL13;NOD2;RASGRP2;FOXO1;RAP1GAP;RASGRP4;ADCY5;C3;KLC3;RACGAP1;PRKAR2B;TNFSF12;NFATC2;IL6;CD4;GDNF;ARTN;ASB2;MYD88;C1QC
G2/M DNA damage checkpoint Homo sapiens R-HSA-69473	0.961595	0.999996	1.73824e-06	0.304081	0.0119083	SFN
Transcriptional regulation of white adipocyte differentiation Homo sapiens R-HSA-381340	0.96317	0.999996	1.73824e-06	0.300167	0.0112638	EBF1
Glucose metabolism Homo sapiens R-HSA-70326	0.96317	0.999996	1.73824e-06	0.300167	0.0112638	SLC25A13
RIG-I/MDA5 mediated induction of IFN-alpha/beta pathways Homo sapiens R-HSA-168928	0.96317	0.999996	1.73824e-06	0.300167	0.0112638	MYD88
Transport to the Golgi and subsequent modification Homo sapiens R-HSA-948021	0.963821	0.999996	1.73824e-06	0.440962	0.0162494	SEC16B;ST8SIA2;TGFA
Disease Homo sapiens R-HSA-1643685	0.964735	0.999996	1.73824e-06	0.692488	0.0248618	SEMA5B;KREMEN1;MUC3A;DKK2;FGF3;FOXO1;HCK;SHH;CD4;SV2C;ADAMTSL5;ADAMTS19;ADAMTSL4;AKT2;ADAMTS18;AP1S2;ELMO1;MAML3;MYD88;HBEGF;TLR2
Processing of DNA double-strand break ends Homo sapiens R-HSA-5693607	0.966129	0.999996	1.73824e-06	0.292632	0.0100835	CLSPN
Cellular responses to stress Homo sapiens R-HSA-2262752	0.966361	0.999996	1.73824e-06	0.585711	0.0200418	IL1A;EGLN3;IL6;GPX1;GPX3;GPX6;RRAGD;HIF3A;SOD3
Degradation of beta-catenin by the destruction complex Homo sapiens R-HSA-195253	0.967518	0.999996	1.73824e-06	0.289004	0.00954323	TCF7
Metabolism of proteins Homo sapiens R-HSA-392499	0.968459	0.999996	1.73824e-06	0.733554	0.0235095	TOP2A;SEMA5B;GALNT15;GCNT1;TGFA;AURKB;NEU2;ADAMTSL5;ADAMTS19;ADAMTSL4;ADAMTS18;GNG7;IGFBP6;RGS9;SEC16B;ST6GAL2;MME;SLC34A1;ST8SIA2;DDX11;PLAUR;INHBA;ADRA2C;ISL1;MUC3A;PDIA5;DPM3;ADORA2A;B3GNT2;GNB5;SLC25A13;TUBA8;PAPPA2
Meiosis Homo sapiens R-HSA-1500620	0.971353	0.999996	1.73824e-06	0.278639	0.00809861	REC8
APC/C-mediated degradation of cell cycle proteins Homo sapiens R-HSA-174143	0.971353	0.999996	1.73824e-06	0.278639	0.00809861	AURKB
Regulation of mitotic cell cycle Homo sapiens R-HSA-453276	0.971353	0.999996	1.73824e-06	0.278639	0.00809861	AURKB
ER to Golgi Anterograde Transport Homo sapiens R-HSA-199977	0.972461	0.999996	1.73824e-06	0.362467	0.0101219	SEC16B;TGFA
Respiratory electron transport Homo sapiens R-HSA-611105	0.974736	0.999996	1.73824e-06	0.268988	0.00688296	TIMMDC1
Regulation of TP53 Activity through Phosphorylation Homo sapiens R-HSA-6804756	0.975773	0.999996	1.73824e-06	0.265917	0.00652178	AURKB
MAPK6/MAPK4 signaling Homo sapiens R-HSA-5687128	0.978634	0.999996	1.73824e-06	0.257111	0.0055529	FOXO1
Intra-Golgi and retrograde Golgi-to-ER traffic Homo sapiens R-HSA-6811442	0.978922	0.999996	1.73824e-06	0.398013	0.00847896	KLC3;RACGAP1;KIF11
Cell Cycle Checkpoints Homo sapiens R-HSA-69620	0.980868	0.999996	1.73824e-06	0.391281	0.00755843	SFN;MCM5;CLSPN
HIV Infection Homo sapiens R-HSA-162906	0.981982	0.999996	1.73824e-06	0.428022	0.00778261	HCK;CD4;AP1S2;ELMO1
Synthesis of DNA Homo sapiens R-HSA-69239	0.982673	0.999996	1.73824e-06	0.243656	0.00425885	MCM5
CLEC7A (Dectin-1) signaling Homo sapiens R-HSA-5607764	0.984066	0.999996	1.73824e-06	0.238658	0.00383339	NFATC2
Downstream TCR signaling Homo sapiens R-HSA-202424	0.984066	0.999996	1.73824e-06	0.238658	0.00383339	CD4
Resolution of Sister Chromatid Cohesion Homo sapiens R-HSA-2500257	0.984066	0.999996	1.73824e-06	0.238658	0.00383339	AURKB
Metabolism of amino acids and derivatives Homo sapiens R-HSA-71291	0.984995	0.999996	1.73824e-06	0.496782	0.00751066	PNMT;TH;DCT;CARNS1;ASPG;CDO1;IDO1
Mitotic Prophase Homo sapiens R-HSA-68875	0.988606	0.999996	1.73824e-06	0.220554	0.00252744	ARPP19
Mitotic Prometaphase Homo sapiens R-HSA-68877	0.988606	0.999996	1.73824e-06	0.220554	0.00252744	AURKB
Respiratory electron transport, ATP synthesis by chemiosmotic coupling, and heat production by uncoupling proteins. Homo sapiens R-HSA-163200	0.989522	0.999996	1.73824e-06	0.216447	0.00227981	TIMMDC1
Membrane Trafficking Homo sapiens R-HSA-199991	0.990265	0.999996	1.73824e-06	0.508745	0.00497674	SEC16B;KLC3;GJB1;RACGAP1;AKT2;AP1S2;TGFA;SFN;KIF11
Cellular Senescence Homo sapiens R-HSA-2559583	0.990661	0.999996	1.73824e-06	0.293614	0.00275501	IL1A;IL6
HDR through Homologous Recombination (HR) or Single Strand Annealing (SSA) Homo sapiens R-HSA-5693567	0.990761	0.999996	1.73824e-06	0.210564	0.00195446	CLSPN
Epigenetic regulation of gene expression Homo sapiens R-HSA-212165	0.991853	0.999996	1.73824e-06	0.20499	0.00167686	UHRF1
Metabolism of lipids and lipoproteins Homo sapiens R-HSA-556833	0.992627	0.999996	1.73824e-06	0.575952	0.00426245	GPX1;PTGIS;CHAT;PLA2G5;SGPP2;PPP1CA;ETNPPL;CYP27A1;TIAM2;NEU2;PHOSPHO1;LPCAT4;EHHADH;PIP4K2A;TRIB3;PNLIP
Homology Directed Repair Homo sapiens R-HSA-5693538	0.992816	0.999996	1.73824e-06	0.199703	0.00143977	CLSPN
Signaling by NOTCH Homo sapiens R-HSA-157118	0.993926	0.999996	1.73824e-06	0.19306	0.00117623	MAML3
G2/M Transition Homo sapiens R-HSA-69275	0.993991	0.999996	1.73824e-06	0.272838	0.00164442	PRKAR2B;CEP41
Fatty acid, triacylglycerol, and ketone body metabolism Homo sapiens R-HSA-535734	0.993997	0.999996	1.73824e-06	0.326684	0.00196691	TIAM2;LPCAT4;TRIB3
C-type lectin receptors (CLRs) Homo sapiens R-HSA-5621481	0.994176	0.999996	1.73824e-06	0.191468	0.00111846	NFATC2
S Phase Homo sapiens R-HSA-69242	0.994415	0.999996	1.73824e-06	0.189901	0.0010636	MCM5
Mitotic G2-G2/M phases Homo sapiens R-HSA-453274	0.994419	0.999996	1.73824e-06	0.269655	0.00150915	PRKAR2B;CEP41
Antigen processing: Ubiquitination & Proteasome degradation Homo sapiens R-HSA-983168	0.994422	0.999996	1.73824e-06	0.363757	0.00203481	ASB11;KLHL13;ASB2;HERC6
Infectious disease Homo sapiens R-HSA-5663205	0.996038	0.999996	1.73824e-06	0.407576	0.00161809	HCK;CD4;SV2C;AP1S2;ELMO1;HBEGF
Transcriptional Regulation by TP53 Homo sapiens R-HSA-3700989	0.996038	0.999996	1.73824e-06	0.407576	0.00161809	AKT2;RRAGD;PMAIP1;SFN;SGK1;AURKB
Vesicle-mediated transport Homo sapiens R-HSA-5653656	0.996214	0.999996	1.73824e-06	0.480778	0.00182362	SEC16B;KLC3;CD163;GJB1;RACGAP1;AKT2;AP1S2;TGFA;SFN;KIF11
HIV Life Cycle Homo sapiens R-HSA-162587	0.997263	0.999996	1.73824e-06	0.166693	0.000456831	CD4
DNA Double-Strand Break Repair Homo sapiens R-HSA-5693532	0.997686	0.999996	1.73824e-06	0.162029	0.000375349	CLSPN
Metabolism Homo sapiens R-HSA-1430728	0.997751	0.999996	1.73824e-06	0.68863	0.00155061	PNMT;ACY3;ACY1;ACSM5;SLC2A5;AS3MT;PIP4K2A;NUDT15;HS3ST3B1;GPX1;PTGIS;CACNA2D2;ADRA2C;UPB1;TIAM2;CYP27A1;PHOSPHO1;DCT;EHHADH;ASPG;ADSSL1;B3GNT2;TRIB3;CYP2E1;PNLIP;IDO1;SLC25A13;SLC22A3;HS3ST3A1;CHAT;PLA2G5;ADCY5;NEU2;LDHB;NT5E;PRKAR2B;GNG7;CARNS1;XDH;CYB5A;RRM2;TIMMDC1;GLYCTK;HS3ST5;FMO2;NMNAT3;SGPP2;PPP1CA;HS3ST2;ETNPPL;PDP1;TH;LPCAT4;CYP2S1;GNB5;CDO1
Cell Cycle Homo sapiens R-HSA-1640170	0.998607	0.999996	1.73824e-06	0.458069	0.0006385	TOP2A;RRM2;PRKAR2B;GMNN;SFN;MCM5;CEP41;CLSPN;ARPP19;REC8;AURKB
Class I MHC mediated antigen processing & presentation Homo sapiens R-HSA-983169	0.998701	0.999996	1.73824e-06	0.308639	0.000401115	ASB11;KLHL13;ASB2;HERC6
Cell Cycle, Mitotic Homo sapiens R-HSA-69278	0.998726	0.999996	1.73824e-06	0.407944	0.000520117	TOP2A;RRM2;PRKAR2B;GMNN;MCM5;CEP41;ARPP19;AURKB
Separation of Sister Chromatids Homo sapiens R-HSA-2467813	0.998866	0.999996	1.73824e-06	0.144791	0.000164265	AURKB
Chromatin organization Homo sapiens R-HSA-4839726	0.999177	0.999996	1.73824e-06	0.207702	0.00017098	SMARCD1;PADI6
Chromatin modifying enzymes Homo sapiens R-HSA-3247509	0.999177	0.999996	1.73824e-06	0.207702	0.00017098	SMARCD1;PADI6
Mitotic Anaphase Homo sapiens R-HSA-68882	0.999285	0.999996	1.73824e-06	0.135452	9.68762e-05	AURKB
Mitotic Metaphase and Anaphase Homo sapiens R-HSA-2555396	0.999314	0.999996	1.73824e-06	0.134662	9.2358e-05	AURKB
Organelle biogenesis and maintenance Homo sapiens R-HSA-1852241	0.999355	0.999996	1.73824e-06	0.28819	0.000186029	PRKAR2B;CEP41;KIF17;MCHR1
Interferon Signaling Homo sapiens R-HSA-913531	0.999727	0.999996	1.73824e-06	0.119331	3.26296e-05	IFITM1
M Phase Homo sapiens R-HSA-68886	0.999834	0.999996	1.73824e-06	0.174519	2.9012e-05	ARPP19;AURKB
DNA Repair Homo sapiens R-HSA-73894	0.999912	0.999996	1.73824e-06	0.163888	1.43416e-05	CLSPN;FANCB
Generic Transcription Pathway Homo sapiens R-HSA-212436	0.999991	0.999996	1.73824e-06	0.34254	3.06129e-06	VDR;AKT2;SERPINE1;RRAGD;RARB;PMAIP1;SFN;MAML3;SGK1;RXRG;AURKB;SMAD7
Gene Expression Homo sapiens R-HSA-74160	0.999994	0.999996	1.73824e-06	0.203317	1.20514e-06	UHRF1;VDR;SERPINE1;AURKB;SMAD7;LARS2;AKT2;RRAGD;RARB;PMAIP1;SFN;IGF2BP2;MAML3;SGK1;RXRG
Olfactory Signaling Pathway Homo sapiens R-HSA-381753	0.999996	0.999996	1.73824e-06	0.05515	2.20734e-07	GNAL
