# Supplementary material for: Chronic alcohol metabolism results in DNA repair infidelity and cell cycle‐induced senescence in neurons
Source: Aging Cell. 2023 Jan 23;22(2):e13772. doi: 10.1111/acel.13772 (PMC9924945; doi:10.1111/acel.13772)
Supplement: Supplementary file 4 — TableS3 [file ACEL-22-e13772-s007.xlsx]

## Sheet: Sheet1
Supplementary Table 3. Cell cycle-related genes that their expressions are enriched in Clusters 0 and 5 neurons as compared to all other clusters using the dataset GSE141552.
CDC23
PCNA
ORC4
MCM6
BUB3
MCM3
CDKN1B
SMC3
ANAPC4
CUL1
ANAPC1
ANAPC10
CCNB2
PLK1
SMC1A
CCNA1
E2F4
CCNB1
MAD2L1
MCM4
CHEK1
FZR1
MAD2L2
YWHAB
CDKN2D
YWHAG
YWHAH
RBX1
ANAPC11
YWHAZ
YWHAQ
ANAPC13
RAD21
PTTG1
SKP1
CDKN2C
MYC
CDK1
PRKDC
CDC45
CDKN1C
YWHAE
