# Supplementary material for: Chronic alcohol metabolism results in DNA repair infidelity and cell cycle‐induced senescence in neurons
Source: Aging Cell. 2023 Jan 23;22(2):e13772. doi: 10.1111/acel.13772 (PMC9924945; doi:10.1111/acel.13772)
Supplement: Supplementary file 5 — TableS4 [file ACEL-22-e13772-s001.xlsx]

## Sheet: Sheet1
Supplementary Table 4. Differentially expressed genes among Clusters 0 and 5 nuclei between AUD and control samples.
Gene	p_val	avg_log2FC	pct.1	pct.2	p_val_adj
HSPA8	2.7e-26	-0.855502	0.15	0.328	9.58e-22
PCMT1	2.95e-16	-0.642504	0.157	0.29	1.05e-11
HSP90AA1	1.95e-21	-0.533126	0.572	0.704	6.91e-17
UBE2B	7.29e-12	-0.530605	0.157	0.268	2.59e-07
DSE	1.04e-15	-0.524469	0.165	0.302	3.7e-11
CYCS	5.7e-12	-0.523194	0.169	0.285	2.03e-07
YWHAH	3.77e-11	-0.448355	0.306	0.43	1.34e-06
TUBA1A	2.91e-13	-0.441528	0.218	0.354	1.03e-08
BEX1	1.09e-12	-0.439634	0.342	0.476	3.88e-08
BEX3	3.89e-11	-0.426456	0.332	0.456	1.38e-06
DYNLL1	4.03e-09	-0.42379	0.331	0.446	0.000143042
SNX3	1.91e-10	-0.421782	0.178	0.283	6.78e-06
ARPP19	8.07e-10	-0.420886	0.404	0.515	2.87e-05
TMSB10	6.36e-09	-0.420639	0.308	0.417	0.000226139
BEX2	2.03e-09	-0.410323	0.232	0.341	7.2e-05
KIAA1109	3.39e-08	-0.405223	0.177	0.267	0.00120497
SELENOW	5.94e-09	-0.402873	0.368	0.477	0.000211224
SRPK2	1.94e-08	-0.402192	0.21	0.309	0.000689612
NEFL	2.6e-12	-0.398921	0.458	0.575	9.23e-08
ATP5MPL	2.08e-08	-0.398796	0.167	0.259	0.000739941
STMN1	7.93e-12	-0.397558	0.343	0.473	2.82e-07
TTC3P1	1.1e-07	-0.394059	0.19	0.278	0.00391674
TUBB2A	2.35e-09	-0.38492	0.343	0.459	8.34e-05
KIF3A	4.44e-07	-0.383383	0.258	0.354	0.0157641
STMN2	4.21e-10	-0.381057	0.44	0.555	1.5e-05
PAFAH1B1	2.19e-08	-0.380036	0.283	0.389	0.000777312
COX7C	7.2e-11	-0.379596	0.151	0.26	2.56e-06
CCK	2.51e-08	-0.357129	0.35	0.444	0.000891941
GUK1	3.8e-08	-0.345542	0.178	0.273	0.00134981
GABARAPL2	7.82e-10	-0.337273	0.164	0.266	2.78e-05
DYNC1H1	2.92e-06	-0.335069	0.345	0.427	0.103916
SNCA	7.62e-10	-0.334157	0.286	0.406	2.71e-05
ISCU	7.04e-10	-0.332023	0.173	0.278	2.5e-05
MYCBP2	3.83e-07	-0.319699	0.362	0.458	0.0136219
EIF1	3.34e-07	-0.317739	0.324	0.425	0.0118801
KIF21A	2.99e-07	-0.316707	0.243	0.34	0.0106187
CCNI	2.66e-07	-0.31194	0.318	0.425	0.00945598
HINT1	6.89e-10	-0.306519	0.193	0.302	2.45e-05
NCOA7	1.77e-05	-0.303063	0.227	0.307	0.629034
EIF5	2.42e-06	-0.302249	0.179	0.258	0.0858556
2007-09-01	6.09e-08	-0.302051	0.372	0.483	0.00216488
NCALD	2.67e-06	-0.300305	0.249	0.338	0.0947164
SLC39A10	1.53e-05	-0.299231	0.226	0.307	0.545184
AP2M1	4.07e-07	-0.299098	0.243	0.338	0.0144549
RTN1	2.22e-07	-0.298789	0.443	0.539	0.00787703
NBEA	2.38e-06	-0.293095	0.223	0.308	0.0844227
PTPRA	6.75e-07	-0.290988	0.168	0.25	0.0239785
SLC25A3	1.39e-07	-0.283327	0.193	0.285	0.00493465
WSB2	1.68e-05	-0.280244	0.185	0.256	0.597824
BNIP3	2.16e-06	-0.272107	0.2	0.284	0.0768496
TMOD2	7.86e-08	-0.267486	0.321	0.432	0.00279091
YPEL3	5.65e-07	-0.264739	0.189	0.277	0.0200662
BEX4	1.5e-05	-0.261561	0.271	0.359	0.531871
CCDC85B	1.2e-06	-0.261204	0.201	0.289	0.0426405
HSP90AB1	5.88e-07	-0.259475	0.591	0.675	0.0208809
DPYSL2	7.68e-06	-0.25528	0.384	0.485	0.272719
PEBP+A58:A811	0.0032836	0.297843	0.535	0.528	1
RBFOX1	9.14e-05	0.356363	0.447	0.401	1
SNAP25	6.89e-08	0.370658	0.74	0.739	0.002447
FAIM2	0.00207652	0.382987	0.37	0.342	1
PRNP	0.0074781	0.385027	0.426	0.411	1
CADM2	6.66e-05	0.385569	0.47	0.432	1
STXBP1	1.98e-05	0.387131	0.49	0.448	0.702677
NECAB1	0.000473037	0.392968	0.404	0.372	1
PHYHIP	5.15e-05	0.400199	0.334	0.278	1
CAMK2A	1.15e-06	0.415735	0.563	0.528	0.0407873
PNMA2	0.000960646	0.434515	0.331	0.295	1
TSPAN7	0.000482483	0.459205	0.353	0.316	1
SPARCL1	1.22e-10	0.459701	0.655	0.585	4.34e-06
PSAP	0.000794313	0.464878	0.367	0.332	1
NTRK2	0.00269562	0.474515	0.417	0.398	1
DKK3	8.73e-05	0.477649	0.331	0.285	1
GABRB2	4.63e-05	0.510921	0.404	0.366	1
PPP3CA	9.16e-09	0.555237	0.518	0.47	0.000325617
NCDN	0.000514823	0.559976	0.256	0.214	1
ACTB	1.88e-09	0.565907	0.47	0.403	6.67e-05
ANKS1B	3.05e-06	0.605193	0.363	0.305	0.108434
CLU	7.54e-09	0.62378	0.441	0.371	0.000268028
BCYRN1	6.67e-23	0.790894	0.6	0.49	2.37e-18
SLC1A2	1.6e-13	1.58567	0.266	0.166	5.67e-09
