# Supplementary material for: Chronic alcohol metabolism results in DNA repair infidelity and cell cycle‐induced senescence in neurons
Source: Aging Cell. 2023 Jan 23;22(2):e13772. doi: 10.1111/acel.13772 (PMC9924945; doi:10.1111/acel.13772)
Supplement: Supplementary file 6 — TableS5 [file ACEL-22-e13772-s006.xlsx]

## Sheet: Sheet1
Supplementary Table 5. List of metabolites between vehicle and ethanol-exposed groups in brain cortex tissues, primary neuron and astrocytes analysed from global metabolite profiling.
Cortex tissues (EtOH group relative to vehicle control group)					Primary neurons (EtOH group relative to vehicle control group)					Primary astrocytes (EtOH group relative to vehicle control group)
Compound name	HMDB ID	FC	p-value		Compound name	HMDB ID	FC	p-value		Compound name	HMDB ID	FC	p-value
Citrulline	HMDB0000904	0.174385	4.23893e-17		Tetrahydrofolic acid	HMDB0001846	0.0324903	2.66485e-06		2-Methylbutyryl-CoA	HMDB0001041	20.3549	1.9021e-07
10-Formyltetrahydrofolate	HMDB0000972	0.108104	5.19504e-11		Fumaric acid	HMDB0000134	0.110352	4.35328e-06		3-Methyl-2-oxovaleric acid	HMDB0000491	8.23099	1.76556e-06
Glyceraldehyde 3-phosphate	HMDB0001112	0.171461	2.25325e-08		Glycerophosphocholine	HMDB0000086	0.0703766	1.89621e-05		L-Lysine	HMDB0000182	0.0762802	0.00010671
Glycerol	HMDB0000131	0.876143	2.25325e-08		Acetoacetic acid	HMDB0000060	8.29349	2.06691e-05		Urea	HMDB0000294	10.2939	0.000211916
Folic acid	HMDB0000121	0.317672	5.06858e-08		NADPH	HMDB0000221	0.074938	3.36055e-05		3-Hydroxybutyric acid	HMDB0000011	2.60035	0.000931141
Thiamine phosphate	HMDB0002666	0.503844	2.20654e-07		Acetyl CoA_divalent	HMDB0001206	13.966	4.12343e-05		5-Methyltetrahydrofolic acid	HMDB0001396	0.383829	0.00130111
Glycerophosphocholine	HMDB0000086	0.104102	2.492e-07		5,10-Methylene-THF	HMDB0001533	0.0823606	5.93555e-05		L-Leucine	HMDB0000687	0.0486774	0.00135237
Tetrahydrofolic acid	HMDB0001846	0.257192	7.00491e-07		S-Methylmalonyl-CoA	HMDB0001269	7.71988	7.35299e-05		Glucose 1-phosphate	HMDB0001586	2.27182	0.00222337
Thiamine diphosphate	HMDB0001372	0.398961	8.58404e-07		2,3-Diphosphoglyceric acid	HMDB0001294	0.106805	7.48802e-05		3-Methylglutaconic acid	‎HMDB0000522	3.67959	0.00349295
Dihydrofolic acid	HMDB0001056	0.238687	9.75577e-07		NMN	HMDB0000229	0.0406798	0.00020555		Acetaldehyde	HMDB0000990	11.3334	0.00436025
Glucose 1-phosphate	HMDB0001586	0.361603	1.38367e-06		Glycerol	HMDB0000131	0.0860054	0.000343423		3-Methylcrotonyl-CoA	HMDB0001493	6.70352	0.00495603
O-Acetylcarnitine	HMDB0000201	1.58585	2.01093e-06		Thiamine phosphate	HMDB0002666	0.065563	0.000424571		Acetoacetic acid	HMDB0000060	5.80646	0.00498389
Citric acid	HMDB0000094	0.329317	2.728e-06		Acetic acid	HMDB0000042	11.2309	0.000480322		3-Hydroxy-3-methylglutaryl-CoA	HMDB0001375	4.97297	0.00518578
L-Alanine	HMDB0000161	0.48607	3.66935e-06		Ribose 5-phosphate	HMDB0001548	0.0926051	0.000539371		Dihydroxyacetone phosphate	HMDB0001473	0.397476	0.006838
alpha-Ketoisovaleric acid	HMDB0000019	2.15792	4.09812e-06		Folic acid	HMDB0000121	4.31229	0.000541496		(S)-3-Hydroxyisobutyric acid	HMDB0000023	6.216	0.00732718
Carnitine	HMDB0000062	1.39219	6.51159e-06		2-Methyl-5-(methylthio)thiophene	HMDB0040259	0.125574	0.000549122		NADH	HMDB0001487	3.06834	0.00904595
5-Methyltetrahydrofolic acid	HMDB0001396	0.387566	8.16877e-06		Fructose 1,6-diphosphate	HMDB0001058	0.0793262	0.00055306		2-Methyl-3-hydroxybutyryl-CoA	HMDB0001356	4.29443	0.00925909
Acetylcholine	HMDB0000895	0.331309	1.37458e-05		Nicotinamide	HMDB0001406	0.170558	0.000623578		5-Formiminotetrahydrofolic acid	HMDB0001534	0.225158	0.00970272
Acetaldehyde	HMDB0000990	3.33865	1.94373e-05		Succinyl-CoA	HMDB0001022	17.0009	0.00072786		L-Asparagine	HMDB0000168	11.3527	0.0120426
2-Methylbutyryl-CoA	HMDB0001041	2.84358	2.62882e-05		L-Glutamine	HMDB0000641	0.010917	0.000732176		Threonic acid	HMDB0000943	2.08696	0.013918
S-Methylmalonyl-CoA	HMDB0001269	36.2869	2.81052e-05		S-methyl-5-thio-D-ribulose 1-phosphate(2-)	HMDB0062647	0.144684	0.00122857		Isobutyryl-CoA	HMDB0001243	4.93077	0.0177982
L-Leucine	HMDB0000687	0.314414	2.81058e-05		L-Glutamic acid	HMDB0000148	0.057489	0.0012529		L-Phenylalanine	HMDB0000159	1.84	0.0181172
myo-Inositol 2-phosphate	HMDB0002985	0.682393	3.24199e-05		ADP-ribose	HMDB0001178	0.29671	0.0014246		Fructose 6-phosphate	HMDB0000124	2.4379	0.0205029
3-Methylcrotonyl-CoA	HMDB0001493	3.21995	6.15335e-05		10-Formyltetrahydrofolate	HMDB0000972	0.076909	0.00154867		3-Hydroxyisovaleryl-CoA	HMDB0006870	2.1541	0.0208226
L-Proline	HMDB0000162	0.747212	0.000151929		Glyceraldehyde 3-phosphate	HMDB0001112	0.0369086	0.00173723		Glycerophosphocholine	HMDB0000086	0.472868	0.0268137
3-Hydroxy-3-methylglutaric acid	HMDB0000355	1.36439	0.000162422		Glucose 6-phosphate	HMDB0001401	0.0509683	0.00195429		GTP	HMDB0001273	0.32483	0.0292352
Malic acid	HMDB0000156	2.44851	0.000166551		Homocysteine	HMDB0000742	10.8116	0.00198884		Ketoleucine	HMDB0000695	0.0500365	0.031368
Phosphorylcholine	HMDB0001565	0.75577	0.000182651		Acetaldehyde	HMDB0000990	9.98925	0.00272563		Homocarnosine	HMDB0000745	0.521488	0.0336227
3-Methyl-2-oxovaleric acid	HMDB0000491	2.89459	0.000202133		Betaine	HMDB0000043	0.0661278	0.00352321		L-3-Aminoisobutanoate	HMDB0003911	3.0506	0.0357086
3-Hydroxybutyric acid	HMDB0000011	1.75309	0.000214128		β-Ala	HMDB0000056	0.302326	0.00431308		L-Cystathionine	HMDB0000099	2.15789	0.0369266
GMP	HMDB0001397	0.795588	0.000216527		NAD+	HMDB0000902	0.194818	0.00435332		NMN	HMDB0000229	0.465116	0.0430453
Isovaleryl-CoA	HMDB0001113	1.71734	0.000233245		S-Adenosylmethionine	HMDB0001185	0.0412883	0.00520705		3-Hydroxy-3-methylglutaric acid	HMDB0000355	12.5249	0.0439699
NADPH	HMDB0000221	0.1059	0.000234501		Adenylosuccinic acid	HMDB0000536	0.186352	0.00536505		Creatinine	HMDB0000562	0.675676	0.0480359
L-Glutamine	HMDB0000641	0.389101	0.000241428		Fructose 6-phosphate	HMDB0000124	0.166005	0.00585305		Succinyl-CoA	HMDB0001022	0.644444	0.0486023
Fructose 6-phosphate	HMDB0000124	0.269429	0.000316871		Glucose 1-phosphate	HMDB0001586	0.0887395	0.00618225		5,10-Methylene-THF	HMDB0001533	2.47546	0.0537141
S-methyl-5-thio-D-ribulose 1-phosphate(2-)	HMDB0062647	0.380198	0.000410406		Gluconic acid	HMDB0000625	0.355556	0.00621156		L-Alanine	HMDB0000161	1.78261	0.0592965
Glucose 6-phosphate	HMDB0001401	0.246292	0.000473982		Creatine	HMDB0000064	0.291667	0.00631499		Homocysteine	HMDB0000742	1.72727	0.0627384
Fructose 1,6-diphosphate	HMDB0001058	0.190987	0.000505823		3-Methyl-2-oxovaleric acid	HMDB0000491	4.38657	0.00643098		ADP-ribose	HMDB0001178	0.545455	0.0646153
3-Methylglutaconic acid	‎HMDB0000522	12.3452	0.000523726		5-Formiminotetrahydrofolic acid	HMDB0001534	0.0965844	0.00718715		Trigonelline	HMDB0000875	2.06667	0.0665275
Homocysteine	HMDB0000742	2.59222	0.00055991		5-Methyltetrahydrofolic acid	HMDB0001396	0.0684978	0.00731424		Acetoacetyl-CoA	HMDB0001484	1.62963	0.0787261
AMP	HMDB0000045	0.780329	0.000585002		Pyroglutamic acid	HMDB0000267	2.2	0.00731462		Gluconic acid	HMDB0000625	1.73077	0.07929
S-Adenosylhomocysteine	HMDB0000939	5.88861	0.000683875		Oxoglutaric acid	HMDB0000208	0.144069	0.00767313		UTP	HMDB0000285	2.11765	0.0858081
Hydroxocobalamin	HMDB0002308	0.0914912	0.000822326		ADP	HMDB0001341	0.178093	0.00769402		Ascorbic acid	HMDB0000044	0.536585	0.0879792
5,10-Methenyltetrahydrofolic acid	HMDB0001354	0.535291	0.000982689		5,10-Methenyltetrahydrofolic acid	HMDB0001354	0.05377	0.00817533		Glycine	HMDB0000123	1.83333	0.0880877
2,3-Diphosphoglyceric acid	HMDB0001294	0.141885	0.00122017		Pyridoxamine 5'-phosphate	HMDB0001555	0.416292	0.00852059		Thiamine	HMDB0000235	2.11765	0.0890642
GABA	HMDB0000112	0.526054	0.00125405		Pyruvic acid	HMDB0000243	0.0625218	0.00903033		Phosphorylcholine	HMDB0001565	0.5	0.0944798
Thiamine phosphate	HMDB0002666	0.505278	0.0012758		Dihydrofolic acid	HMDB0001056	0.20246	0.00904141		Uric acid	HMDB0000289	1.67572	0.0971557
ADP-ribose	HMDB0001178	1.44144	0.00142156		Succinic acid	HMDB0000254	7.85859	0.00917702		ADP	HMDB0001341	1.52	0.104457
N2-Succinylornithine	HMDB0001199	2.07051	0.00147893		Citric acid	HMDB0000094	4.0867	0.00932283		Carnitine	HMDB0000062	1.7	0.10872
Nicotinamide	HMDB0001406	0.322248	0.00164257		Glycerol 3-phosphate	HMDB0000126	0.426883	0.010813		N2-Acetylaminoadipic acid	HMDB0062715	0.581395	0.113348
Isobutyryl-CoA	HMDB0001243	1.14951	0.00169797		Hydroxocobalamin	HMDB0002308	0.325202	0.0123374		N-Acetyl-β-alanine	HMDB0061880	0.55814	0.117982
L-Lactic acid	HMDB0000190	2.15344	0.00172984		NADH	HMDB0001487	0.152191	0.0135395		N-Acetylaspartic acid	HMDB0000812	0.638889	0.120312
L-Lysine	HMDB0000182	0.52035	0.00181697		Choline	HMDB0000097	0.10808	0.0140687		Hydroxyproline	HMDB0000725	0.487179	0.124203
Acetic acid	HMDB0000042	2.32341	0.00182285		Methylcobalamine	HMDB0002274	0.170349	0.0144142		Folic acid	HMDB0000121	1.45161	0.130922
Succinic acid	HMDB0000254	2.311	0.00204491		Malic acid	HMDB0000156	0.335698	0.0147131		Pipecolic acid	HMDB0000070	1.86364	0.138641
NAD+	HMDB0000902	0.569156	0.00216019		6-Hydroxydopamine	HMDB0000216	0.5	0.0174885		Betaine aldehyde	HMDB0001252	0.493628	0.142773
2-Ketobutyric acid	HMDB0000005	0.321862	0.0022579		L-Lactic acid	HMDB0000190	5.41261	0.0187588		Isovaleryl-CoA	HMDB0001113	1.63935	0.148473
Trigonelline	HMDB0000875	1.61032	0.00227318		S-Adenosylhomocysteine	HMDB0000939	5.49829	0.019497		ATP	HMDB0000538	0.571429	0.152476
Betaine	HMDB0000043	0.383585	0.00273052		Cyclic AMP	HMDB0000058	1.54545	0.0222617		Argininosuccinic acid	HMDB0000052	1.39394	0.152858
Acetoacetic acid	HMDB0000060	4.33709	0.00285325		2-Methylbutyryl-CoA	HMDB0001041	3.65228	0.0236253		Pelargonic acid	HMDB0000847	0.761905	0.155615
Val	HMDB0000883	0.376501	0.00293919		Adenosine	HMDB0000050	0.433492	0.0262479		CMP-N-acetylneuraminate	HMDB0001176	0.636364	0.164209
NMN	HMDB0000229	0.352693	0.00344256		3-Hydroxy-3-methylglutaric acid	HMDB0000355	2.19439	0.0345798		Acetyl CoA_divalent	HMDB0001206	1.53846	0.164702
Methylcobalamine	HMDB0002274	0.493586	0.00363285		Adenine	HMDB0000034	0.5	0.0369538		2-Methyl-5-(methylthio)thiophene	HMDB0040259	2.22791	0.185083
5-Formiminotetrahydrofolic acid	HMDB0001534	0.357247	0.00395696		Acetylcholine	HMDB0000895	2.48699	0.0383858		L-Threonine	HMDB0000167	2.3241	0.194096
Folinic acid	HMDB0001562	0.763685	0.0041205		L-Methionine	HMDB0000696	0.0819303	0.0406855		L-Tyrosine	HMDB0000158	0.589744	0.205486
L-Asparagine	HMDB0000168	0.67585	0.00431445		NADP+	HMDB0000217	6.14907	0.0423199		Glycerol	HMDB0000131	0.585013	0.205558
myo-Inositol 1-phosphate	HMDB0000213	0.80666	0.00517315		Creatinine	HMDB0000562	0.619048	0.0464246		Spermidine	HMDB0001257	0.725	0.209938
Spermidine	HMDB0001257	0.467679	0.00576876		L-Alanine	HMDB0000161	2.60863	0.0484543		Methylcobalamine	HMDB0002274	1.35714	0.219958
GDP-glucose	HMDB0003351	0.828643	0.00658096		ATP	HMDB0000538	2.06667	0.0486023		GDP	HMDB0001201	0.791667	0.222869
Dihydroxyacetone phosphate	HMDB0001473	0.813966	0.00665291		Methylmalonyl-CoA	HMDB0001269	2.16667	0.0596721		Malic acid	HMDB0000156	1.33333	0.231018
Ribose 5-phosphate	HMDB0001548	0.743899	0.00675856		L-Leucine	HMDB0000687	0.645833	0.0705978		L-Glutamic acid	HMDB0000148	0.682927	0.244656
3-Methylhistidine	HMDB0000479	0.809011	0.00747984		1-Methylhistamine	HMDB0000898	0.465116	0.0822331		UDP-N-acetylgalactosamine-2	HMDB0000304	1.40625	0.250952
Pyridoxamine 5'-phosphate	HMDB0001555	0.546885	0.00762456		L-Threonine	HMDB0000167	0.619048	0.105431		2,3-Diphosphoglyceric acid	HMDB0001294	0.72093	0.253304
D-2-Hydroxyglutaric acid	HMDB0000606	1.14181	0.00852163		3-Hydroxybutyric acid	HMDB0000011	1.88854	0.108707		10-Formyltetrahydrofolate	HMDB0000972	0.763158	0.254409
NADH	HMDB0001487	0.293348	0.00944398		Betaine aldehyde	HMDB0001252	0.784314	0.110244		Mucic acid	HMDB0000639	1.56522	0.255583
Ketoleucine	HMDB0000695	2.29718	0.00980553		UDP-N-acetylgalactosamine-2	HMDB0000304	1.48148	0.133588		Adenylosuccinic acid	HMDB0000536	0.675676	0.263965
2-Oxo-4-methylthiobutanoic acid	HMDB0001553	0.544156	0.0103122		GDP	HMDB0001201	0.606061	0.140101		O-Acetylhomoserine	HMDB0029423	0.764706	0.289692
5,10-Methylene-THF	HMDB0001533	0.681169	0.0106516		Cobalamin	HMDB0002174	0.627907	0.147036		Pyruvic acid	HMDB0000243	0.705882	0.291958
Creatine	HMDB0000064	1.10333	0.010808		Spermine	HMDB0001256	1.60714	0.149583		alpha-Ketoisovaleric acid	HMDB0000019	0.813953	0.294971
NADP+	HMDB0000217	10.9667	0.0138382		γ-Glu-Cys	HMDB0001049	0.652174	0.165551		Thiamine phosphate	HMDB0002666	0.666667	0.309437
Choline	HMDB0000097	0.656667	0.0145012		Inosine	HMDB0000195	0.72093	0.1657		2-Oxo-4-methylthiobutanoic acid	HMDB0001553	1.46154	0.31379
L-3-Aminoisobutanoate	HMDB0003911	1.64401	0.0167539		L-Tyrosine	HMDB0000158	1.54545	0.169257		5-Hydroxyindoleacetic acid	HMDB0000763	0.666667	0.316643
Hypotaurine	HMDB0000965	0.544432	0.0168434		1-Methyl-4-imidazoleacetic acid	HMDB0002820	1.61905	0.183101		N-Acetylglutamic acid	HMDB0001138	0.633333	0.316854
Adenine	HMDB0000034	1.16916	0.0178455		Taurine	HMDB0000251	1.32353	0.212424		Adenosine	HMDB0000050	1.42308	0.325141
GTP	HMDB0001273	0.844672	0.0201612		Ascorbic acid	HMDB0000044	0.723404	0.219751		Spermidine	HMDB0001257	1.34783	0.33358
Pyruvic acid	HMDB0000243	0.402936	0.0223007		Isobutyryl-CoA	HMDB0001243	0.673913	0.232683		Ornithine	HMDB0000214	1.43112	0.333977
Thiamine	HMDB0000235	0.77775	0.0228949		myo-Inositol 2-phosphate	HMDB0002985	0.628571	0.234945		NADP+	HMDB0000217	0.65625	0.345417
Oxoglutaric acid	HMDB0000208	1.38841	0.0291069		L-Lysine	HMDB0000182	1.41379	0.24222		L-Histidine	HMDB0000177	0.769231	0.3605
Spermine	HMDB0001256	0.798093	0.0298415		Hydroxyproline	HMDB0000725	0.717949	0.278642		CDP-choline	HMDB0001413	1.30303	0.3645
Homocarnosine	HMDB0000745	1.21878	0.0320514		L-Proline	HMDB0000162	1.48148	0.285961		3-Methylhistidine	HMDB0000479	1.30771	0.377962
Prostaglandin E2	HMDB0001220	0.852505	0.0322097		Mucic acid	HMDB0000639	0.707317	0.29824		Acetylcholine	HMDB0000895	0.818182	0.387503
ADP	HMDB0001341	0.374257	0.0349551		Guanosine	HMDB0000133	1.4	0.299733		L-Cysteine	HMDB0000574	1.5	0.389916
Adenosine	HMDB0000050	0.626232	0.0389035		(S)-3-Hydroxyisobutyric acid	HMDB0000023	0.769231	0.30403		ADP-glucose	HMDB0006557	1.41667	0.394649
Taurine	HMDB0000251	0.702629	0.044854		6-Phosphogluconic acid	HMDB0001316	0.702703	0.304753		Glucose 6-phosphate	HMDB0001401	0.789474	0.401034
Succinyl-CoA	HMDB0001022	1.54094	0.0503503		Pyrophosphate	HMDB0000250	0.575124	0.306343		2-Ketobutyric acid	HMDB0000005	1.24242	0.404283
Homoserine	HMDB0000719	0.951084	0.0544016		(S)-Methylmalonate semialdehyde	HMDB0002217	0.717949	0.316854		β-Ala	HMDB0000056	0.780488	0.407193
GDP	HMDB0001201	0.863216	0.0564516		L-Asparagine	HMDB0000168	0.825	0.317163		Acetic acid	HMDB0000042	0.818182	0.407481
Threonic acid	HMDB0000943	1.38303	0.0592976		N-Acetylglutamine	HMDB0006029	1.21212	0.329327		L-Methionine	HMDB0000696	1.33333	0.415392
CDP-choline	HMDB0001413	0.813741	0.0617132		N2-Succinylornithine	HMDB0001199	1.38462	0.340893		cis-Aconitic acid	HMDB0000072	1.33333	0.422864
S-Adenosylmethionine	HMDB0001185	0.573242	0.0620594		Dimethylglycine	HMDB0000092	1.60439	0.344256		L-Lactic acid	HMDB0000190	0.75273	0.426406
Ascorbic acid	HMDB0000044	0.77398	0.0668772		Cysteineglutathione disulfide	HMDB0000656	0.705882	0.356904		Thiamine diphosphate	HMDB0001372	0.8	0.435084
UMP	HMDB0000288	0.867634	0.0730043		Cytidine triphosphate	HMDB0000082	1.29032	0.374637		NADPH	HMDB0000221	1.17143	0.436508
N-Acetylglucosamine 6-phosphate	HMDB0001062	0.842219	0.0784747		Uric acid	HMDB0000289	1.27273	0.384199		Cysteineglutathione disulfide	HMDB0000656	1.29032	0.443759
ATP	HMDB0000538	0.793439	0.079214		Citrulline	HMDB0000904	1.34615	0.38606		Pantothenic acid	HMDB0000210	1.23529	0.452634
N2-Acetylaminoadipic acid	HMDB0062715	1.29122	0.0839485		N2-Acetylaminoadipic acid	HMDB0062715	0.722222	0.390281		1-Methyladenosine	HMDB0003331	1.34615	0.455853
N-Acetylneuraminic acid	HMDB0000230	0.837054	0.0983278		GDP-glucose	HMDB0003351	0.818182	0.394379		Hydroxocobalamin	HMDB0002308	1.2	0.457201
Guanosine	HMDB0000133	1.11398	0.103708		Ketoleucine	HMDB0000695	1.38462	0.407227		Homoserine	HMDB0000719	0.787879	0.458985
Pyroglutamic acid	HMDB0000267	1.24548	0.108161		N-Acetylneuraminic acid	HMDB0000230	0.741935	0.420778		N6-Methyllysine	HMDB0002038	1.26923	0.458985
cis-Aconitic acid	HMDB0000072	0.934209	0.114973		Spermidine	HMDB0001257	0.758621	0.421684		S-methyl-5-thio-D-ribulose 1-phosphate(2-)	HMDB0062647	1.31034	0.470832
Pipecolic acid	HMDB0000070	1.22778	0.117125		trans-Glutaconic acid	HMDB0000620	0.75	0.425664		3'-Dephospho CoA	HMDB0001373	1.21429	0.475851
6-Hydroxydopamine	HMDB0000216	0.805845	0.117657		3-Hydroxyisovaleryl-CoA	HMDB0006870	0.769231	0.429347		Cytidine triphosphate	HMDB0000082	0.846154	0.477157
Dimethylglycine	HMDB0000092	1.51446	0.12536		GTP	HMDB0001273	0.761905	0.433829		N2-Succinylornithine	HMDB0001199	1.26316	0.48071
L-Methionine	HMDB0000696	0.784477	0.125696		3-Methylhistidine	HMDB0000479	0.756757	0.467202		Betaine	HMDB0000043	0.742857	0.481298
Fumaric acid	HMDB0000134	0.894005	0.130795		GDP-fucose	HMDB0001095	0.804878	0.494989		UMP	HMDB0000288	1.20588	0.491739
Acetoacetyl-CoA	HMDB0001484	0.734969	0.136103		cis-Aconitic acid	HMDB0000072	0.794872	0.494989		N6,N6,N6-Trimethyllysine	HMDB0001325	1.23529	0.496957
Phosphoribosyl pyrophosphate	HMDB0000280	0.862225	0.138168		Sorbitol 6-phosphate	HMDB0005831	1.13333	0.51855		Prostaglandin E2	HMDB0001220	0.840909	0.506859
L-Cysteine	HMDB0000574	0.97021	0.147566		L-Tryptophan	HMDB0000929	1.33333	0.532087		S-Adenosylhomocysteine	HMDB0000939	1.23333	0.526514
Isethionic acid	HMDB0003903	1.1235	0.152715		Folinic acid	HMDB0001562	1.32	0.533657		L-Glutamine	HMDB0000641	1.15567	0.529261
Sedoheptulose 7-phosphate	HMDB0001068	0.628198	0.17103		N-Acetylglutamic acid	HMDB0001138	1.25926	0.550241		(S)-Methylmalonate semialdehyde	HMDB0002217	0.825	0.538831
Cobalamin	HMDB0002174	7.9585	0.172115		N-Acetylaspartic acid	HMDB0000812	1.22581	0.559706		6-Hydroxydopamine	HMDB0000216	1.21429	0.545625
Sorbitol 6-phosphate	HMDB0005831	0.843354	0.179243		N-Acetyl-β-alanine	HMDB0061880	1.17647	0.573663		N-Acetylglutamine	HMDB0006029	0.75	0.553861
Thiamine	HMDB0000235	0.210457	0.180454		CMP-N-acetylneuraminate	HMDB0001176	1.17143	0.579901		Spermine	HMDB0001256	0.827586	0.55837
O-Acetylhomoserine	HMDB0029423	1.25021	0.219001		Hypoxanthine	HMDB0000157	1.16216	0.583912		myo-Inositol 1-phosphate	HMDB0000213	0.794118	0.570741
Uridine	HMDB0000296	1.10964	0.219812		D-2-Hydroxyglutaric acid	HMDB0000606	0.793103	0.583912		N-Acetylmethionine	HMDB0011745	0.842105	0.573663
Pyrophosphate	HMDB0000250	5.03046	0.258015		UTP	HMDB0000285	1.14286	0.596798		Choline	HMDB0000097	0.805556	0.596853
Cysteineglutathione disulfide	HMDB0000656	1.06789	0.265264		O-Acetylcarnitine	HMDB0000201	0.913043	0.59947		Citric acid	HMDB0000094	1.23077	0.597098
Creatinine	HMDB0000562	1.03876	0.267047		Prostaglandin E2	HMDB0001220	0.868421	0.59947		L-Arginine	HMDB0000517	0.891304	0.607679
L-Histidine	HMDB0000177	0.890211	0.270918		L-Cystathionine	HMDB0000099	0.842105	0.604093		Propionyl-CoA	HMDB0001275	0.875	0.629581
L-Tyrosine	HMDB0000158	0.749936	0.280713		alpha-Ketoisovaleric acid	HMDB0000019	0.787879	0.616471		O-Acetylcarnitine	HMDB0000201	1.10256	0.631038
N-Glycolylneuraminic acid	HMDB0000833	1.13512	0.294697		Homocarnosine	HMDB0000745	1.09756	0.624668		1-Methyl-4-imidazoleacetic acid	HMDB0002820	0.821429	0.641087
Pyrophosphate	HMDB0000250	0.688881	0.305498		Urea	HMDB0000294	1.21739	0.637371		γ-Butyrobetaine	HMDB0001161	0.861111	0.6423
N-Acetylaspartic acid	HMDB0000812	1.30136	0.317861		Uridine	HMDB0000296	1.17241	0.644691		Methylmalonyl-CoA	HMDB0001269	0.851852	0.642865
6-Phosphogluconic acid	HMDB0001316	0.853287	0.32723		Glycine	HMDB0000123	1.17391	0.648368		IMP	HMDB0000175	1.2069	0.648268
N6-Methyllysine	HMDB0002038	1.09167	0.337678		IMP	HMDB0000175	1.2	0.653339		L-Aspartic acid	HMDB0000191	0.891892	0.653624
Pantothenic acid	HMDB0000210	0.719754	0.339862		Pantothenic acid	HMDB0000210	0.868421	0.673815		Cyclic AMP	HMDB0000058	1.14286	0.658094
L-Aspartic acid	HMDB0000191	0.904249	0.340046		L-Histidine	HMDB0000177	0.848485	0.684281		Pyrophosphate	HMDB0000250	0.861111	0.662236
Spermidine	HMDB0001257	0.805806	0.359128		1-Methyladenosine	HMDB0003331	0.870968	0.688629		GDP-fucose	HMDB0001095	1.17241	0.678301
Cytidine	HMDB0000089	0.943537	0.359545		Thiamine phosphate	HMDB0002666	0.897436	0.688629		Creatine	HMDB0000064	0.909091	0.689249
(S)-Methylmalonate semialdehyde	HMDB0002217	2.39643	0.363781		UMP	HMDB0000288	1.11429	0.692298		Adenine	HMDB0000034	1.14286	0.692897
Serotonin	HMDB0000259	0.919205	0.364629		AMP	HMDB0000045	0.933333	0.693295		5,10-Methenyltetrahydrofolic acid	HMDB0001354	0.916667	0.693295
1-Methyladenosine	HMDB0003331	1.08265	0.378244		Val	HMDB0000883	1.06818	0.695389		CMP	HMDB0000095	1.125	0.697567
1-Methyl-4-imidazoleacetic acid	HMDB0002820	1.06707	0.382938		Cytidine	HMDB0000089	1.16	0.716698		Dimethylglycine	HMDB0000092	1.20833	0.700403
N-Acetylglutamic acid	HMDB0001138	0.874951	0.409258		3'-Dephospho CoA	HMDB0001373	0.885714	0.719471		N-Acetylglucosamine 6-phosphate	HMDB0001062	1.125	0.700934
L-Tryptophan	HMDB0000929	0.757859	0.417553		CMP	HMDB0000095	0.862069	0.719471		Folinic acid	HMDB0001562	1.13793	0.717631
N6,N6,N6-Trimethyllysine	HMDB0001325	0.878599	0.445443		L-3-Aminoisobutanoate	HMDB0003911	1.14286	0.735706		N-Acetylneuraminic acid	HMDB0000230	1.11429	0.725637
1-Methylhistamine	HMDB0000898	1.07965	0.467299		GMP	HMDB0001397	1.1	0.745766		Cobalamin	HMDB0002174	0.894737	0.726062
3-Hydroxyisovaleryl-CoA	HMDB0006870	4.96006	0.467897		N6-Methyllysine	HMDB0002038	0.904762	0.747112		Thiamine	HMDB0000235	0.857143	0.731813
UDP-N-acetylgalactosamine-2	HMDB0000304	1.36392	0.486063		3-Methylglutaconic acid	‎HMDB0000522	1.10714	0.765978		Isethionic acid	HMDB0003903	0.906977	0.732999
CMP	HMDB0000095	0.817303	0.493623		5-Hydroxyindoleacetic acid	HMDB0000763	1.12	0.765978		Uridine	HMDB0000296	0.923077	0.742071
2-Methyl-5-(methylthio)thiophene	HMDB0040259	1.48835	0.503427		L-Phenylalanine	HMDB0000159	0.918919	0.765978		Val	HMDB0000883	1.13636	0.746963
2-Methyl-3-hydroxybutyryl-CoA	HMDB0001356	0.905963	0.507082		Ornithine	HMDB0000214	1.13636	0.768749		Succinic acid	HMDB0000254	0.909091	0.762124
L-Cystathionine	HMDB0000099	0.930572	0.523087		N-Acetylmethionine	HMDB0011745	1.075	0.785731		Fructose 1,6-diphosphate	HMDB0001058	1.07143	0.765032
Betaine aldehyde	HMDB0001252	0.7565	0.538869		2-Ketobutyric acid	HMDB0000005	0.861451	0.788623		GMP	HMDB0001397	0.888889	0.766622
N-Acetylglutamine	HMDB0006029	0.908717	0.541993		GABA	HMDB0000112	0.916667	0.791282		1-Methylhistamine	HMDB0000898	0.9	0.776915
γ-Butyrobetaine	HMDB0001161	1.05513	0.543541		Pipecolic acid	HMDB0000070	1.09091	0.798855		myo-Inositol 2-phosphate	HMDB0002985	0.911765	0.783532
Urea	HMDB0000294	0.929008	0.56827		L-Aspartic acid	HMDB0000191	0.911765	0.801202		Pyroglutamic acid	HMDB0000267	1.10174	0.784369
Cytidine triphosphate	HMDB0000082	0.993607	0.593686		Trigonelline	HMDB0000875	1.09091	0.808813		Sorbitol 6-phosphate	HMDB0005831	0.896552	0.789935
Acetyl CoA_divalent	HMDB0001206	1.05248	0.598489		γ-Butyrobetaine	HMDB0001161	0.92	0.817924		D-2-Hydroxyglutaric acid	HMDB0000606	0.914286	0.793901
N-Acetyl-β-alanine	HMDB0061880	0.940625	0.623114		N-Glycolylneuraminic acid	HMDB0000833	0.953733	0.830788		GABA	HMDB0000112	0.908477	0.797402
Ornithine	HMDB0000214	1.14507	0.649633		Acetoacetyl-CoA	HMDB0001484	1.07143	0.835454		6-Phosphogluconic acid	HMDB0001316	0.916667	0.805659
5-Hydroxyindoleacetic acid	HMDB0000763	1.03714	0.649806		CDP-choline	HMDB0001413	0.945946	0.83797		Cytidine	HMDB0000089	1.06452	0.809387
Hypoxanthine	HMDB0000157	1.03967	0.692915		N6,N6,N6-Trimethyllysine	HMDB0001325	0.95	0.839013		trans-Glutaconic acid	HMDB0000620	1.06897	0.811633
3-Hydroxy-3-methylglutaryl-CoA	HMDB0001375	1.12903	0.701484		2-Methyl-3-hydroxybutyryl-CoA	HMDB0001356	0.944444	0.845489		Hypoxanthine	HMDB0000157	1.0625	0.813267
Pelargonic acid	HMDB0000847	0.981934	0.703412		Carnitine	HMDB0000062	1.05714	0.845793		Glycerol 3-phosphate	HMDB0000126	1.09677	0.821733
Glycine	HMDB0000123	1.02418	0.733678		3-Methylcrotonyl-CoA	HMDB0001493	0.942857	0.849864		Fumaric acid	HMDB0000134	0.942857	0.821785
trans-Glutaconic acid	HMDB0000620	1.01619	0.747933		2-Oxo-4-methylthiobutanoic acid	HMDB0001553	0.935484	0.861271		Pyrophosphate	HMDB0000250	0.953488	0.823625
Glycerol 3-phosphate	HMDB0000126	1.075	0.760124		Isovaleryl-CoA	HMDB0001113	1.07143	0.863633		γ-Glu-Cys	HMDB0001049	1.06061	0.832041
(S)-3-Hydroxyisobutyric acid	HMDB0000023	1.95844	0.765032		Pyrophosphate	HMDB0000250	1.06897	0.863842		Glyceraldehyde 3-phosphate	HMDB0001112	1.0625	0.834714
Uric acid	HMDB0000289	1.01405	0.766321		Isethionic acid	HMDB0003903	1.07692	0.864463		Pyridoxamine 5'-phosphate	HMDB0001555	0.95122	0.838668
IMP	HMDB0000175	0.986854	0.774308		Phosphorylcholine	HMDB0001565	0.931034	0.871131		L-Proline	HMDB0000162	0.944444	0.8417
ADP-glucose	HMDB0006557	1.04431	0.779332		Dihydroxyacetone phosphate	HMDB0001473	1.02632	0.886446		Citrulline	HMDB0000904	0.944444	0.845489
Gluconic acid	HMDB0000625	0.972336	0.779867		3-Hydroxy-3-methylglutaryl-CoA	HMDB0001375	1.03226	0.916551		Thiamine phosphate	HMDB0002666	1.04651	0.848159
Inosine	HMDB0000195	0.97406	0.786414		Sedoheptulose 7-phosphate	HMDB0001068	1.03704	0.918045		S-Methylmalonyl-CoA	HMDB0001269	1.06897	0.852582
γ-Glu-Cys	HMDB0001049	0.995247	0.820921		Spermidine	HMDB0001257	0.964286	0.918045		Tetrahydrofolic acid	HMDB0001846	0.948718	0.864257
Methylmalonyl-CoA	HMDB0001269	1.10917	0.833511		N-Acetylglucosamine 6-phosphate	HMDB0001062	0.976744	0.919114		L-Tryptophan	HMDB0000929	1.025	0.893472
β-Ala	HMDB0000056	0.979684	0.83563		Serotonin	HMDB0000259	0.974359	0.920143		NAD+	HMDB0000902	1.04348	0.894262
Adenylosuccinic acid	HMDB0000536	0.957185	0.83891		Pelargonic acid	HMDB0000847	1.02703	0.923604		Dihydrofolic acid	HMDB0001056	1.03571	0.903746
GDP-fucose	HMDB0001095	1.01091	0.843381		O-Acetylhomoserine	HMDB0029423	0.971429	0.926124		Sedoheptulose 7-phosphate	HMDB0001068	0.972973	0.914563
L-Arginine	HMDB0000517	1.01006	0.850668		L-Cysteine	HMDB0000574	1.02857	0.934915		Phosphoribosyl pyrophosphate	HMDB0000280	1.0303	0.922087
3'-Dephospho CoA	HMDB0001373	1.01755	0.850876		Thiamine	HMDB0000235	1.03571	0.937323		Taurine	HMDB0000251	0.972222	0.923897
L-Glutamic acid	HMDB0000148	1.0076	0.855399		Homoserine	HMDB0000719	1.03333	0.937964		N-Glycolylneuraminic acid	HMDB0000833	1.03704	0.926389
N-Acetylmethionine	HMDB0011745	1.02112	0.862777		ADP-glucose	HMDB0006557	1.03125	0.939336		Nicotinamide	HMDB0001406	1.02857	0.92936
UTP	HMDB0000285	1.02005	0.868753		L-Arginine	HMDB0000517	1	1		Guanosine	HMDB0000133	0.970588	0.930717
L-Phenylalanine	HMDB0000159	0.898171	0.881319		Argininosuccinic acid	HMDB0000052	1	1		Oxoglutaric acid	HMDB0000208	0.969697	0.931998
L-Threonine	HMDB0000167	0.977039	0.897616		Hypotaurine	HMDB0000965	1	1		AMP	HMDB0000045	1.03125	0.936494
Hydroxyproline	HMDB0000725	1.01018	0.934892		myo-Inositol 1-phosphate	HMDB0000213	1	1		GDP-glucose	HMDB0003351	1	1
CMP-N-acetylneuraminate	HMDB0001176	0.99695	0.94631		Propionyl-CoA	HMDB0001275	1	1		Hypotaurine	HMDB0000965	1	1
Propionyl-CoA	HMDB0001275	0.988882	0.952545		Phosphoribosyl pyrophosphate	HMDB0000280	1	1		Inosine	HMDB0000195	1	1
Mucic acid	HMDB0000639	0.975986	0.960571		Thiamine	HMDB0000235	1	1		Ribose 5-phosphate	HMDB0001548	1	1
Cyclic AMP	HMDB0000058	0.988055	0.966133		Thiamine diphosphate	HMDB0001372	1	1		S-Adenosylmethionine	HMDB0001185	1	1
Argininosuccinic acid	HMDB0000052	1.0015	0.986201		Threonic acid	HMDB0000943	1	1		Serotonin	HMDB0000259	1	1
