# Supplementary material for: Chronic alcohol metabolism results in DNA repair infidelity and cell cycle‐induced senescence in neurons
Source: Aging Cell. 2023 Jan 23;22(2):e13772. doi: 10.1111/acel.13772 (PMC9924945; doi:10.1111/acel.13772)
Supplement: Supplementary file 7 — TableS6 [file ACEL-22-e13772-s005.xlsx]

## Sheet: Sheet1
Supplementary Table 7-Oligonucleotide sequences and unique reagent lists.
Oligonucleotide sequences
For qPCR
Gene Symbols	GenBank Accession	Forward (5'->3')	Reverse (5'->3')	Amplicon size (bp)
Dhfr	NM_010049	CGCTCAGGAACGAGTTCAAGT	TGCCAATTCCGGTTGTTCAATA	242
Shmt1	NM_009171	CAGGGCTCTGTCTGATGCAC	CGTAACGCGCTCTTGTCAC	186
Shmt2	NM_001252316	TGGCAAGAGATACTACGGAGG	GCAGGTCCAACCCCATGAT	197
Mtr	NM_001081128	GTGCTTGTAAGTCTCCCGTAAG	GGTTCTGAAAGTCAGGGTCCA	107
Mthf	NM_001161798	GGCAGCGAGAGTTCCAAGG	CAGGGAGAACCACTTGTCACC	123
bhmt	NM_016668	TTAGAACGCTTAAATGCCGGAG	GATGAAGCTGACGAACTGCCT	142
Mat2a	NM_145569	GCTTCCACGAGGCGTTCAT	AGCATCACTGATTTGGTCACAA	101
Ahcy	NM_016661	CCCTACAAAGTCGCGGACATC	GAGGCTGAGTACATCTCCCG	110
Cbs	NM_178224	GGGACAAGGATCGAGTCTGGA	AGCACTGTGTGATAATGTGGG	100
Tyms	NM_021288	GGAAGGGTGTTTTGGAGGAGT	GCTGTCCAGAAAATCTCGGGA	119
Gapdh	NM_008084	AGGTCGGTGTGAACGGATTTG	TGTAGACCATGTAGTTGAGGTCA	123
Suv39h1 (KMT1A)	NM_011514	TGACCGTTACCCTTTCGGTTT	ACACACTGCAACCTAGAGTCG	107
Suv39h2 (KMT1B)	NM_022724	CTGCCCAGGATAGCATTGTTC	CAAGTCTCGGCTCCACATTTAC	164
Ehmt2 (KMT1C)	NM_145830	AGCCAAGAGGGGTCTCCAAT	CTCGCTGATGCGGTCAATCT	113
Ehmt1 (KMT1D)	NM_001109686	GAACAGGAGTCTCCCGACAC	GGGCTGTCAGTCTTCCCTC	116
Setdb1 (KDM1E)	NM_001145415	CCTGGGTGCATGAGTTTGG	TGTACTGACGAAGTTCCTCCATA	118
Mll2 (KMT2D)	NM_001033276	GTGGCTGTTCCACACCCAG	AGCTTGAGCTTCTCAGCATCG	162
Setd2 (KMT3A)	NM_001081340	AGACTGCTGTTCCTCAGTTAAGT	CTGTATCCATTTCCGTGCTCG	120
Dot1l (KMT4)	NM_199322	GAGGCTCAAGTCGCCTGTG	GACCCACCGGATAGTCTCAAT	112
Setd8 (KMT5A)	NM_020382	CAGACCAAACTGCACGACATC	CTTGCTTCGGTCCCCATAGT	108
Suv420h1 (KMT5B)	NM_001167887	CGGCTGCTTCCAACTCTACC	AGTGATTCCGCAGTCTGATCT	117
Suv420h2 (KMT5C)	NM_001115018	GCAGAGCTGCGTGAAGAGG	ACAGGCAGTATTCCCATCTGA	174
Ezh2 (KMT6)	NM_001146689	AGTGACTTGGATTTTCCAGCAC	AATTCTGTTGTAAGGGCGACC	100
Prdm2 (KMT8A)	NM_001256380	TGTGGCAGTCACTGAGACTCT	TTTAGTGGCCCAGACACCAAT	121
Setmar	NM_178391	AGATAGCAGCATCTGAGGAGG	TCCAGGTCCAGCGACATGA	155
Prmt7	NM_145404	GCCAGGTCATCCTATGCCG	GCCAATGTCAAGAACCAAGGC	126
Kdm2a	NM_001001984	AACACACAGAAGGGGATTGAAAT	GCACCATATTCTCAAGCCTGG	133
Kdm4b	NM_172132	AGGGACTTCAACAGATATGTGGC	GATGTCATCATACGTCTGCCG	114
Kdm4d	NM_173433	CAGAGGCCATCAATTTTGCCA	TTTCCACAGTTCATATCGCTCAG	143
Kdm5a	NM_145997	CACAGACCCGCTGAGTTTTAT	CTTCACAGGCAAATGGAGGTT	107
kdm5b	NM_152895	CTGGGAAGAGTTCGCGGAC	CGCGGGGTGAAATGAAGTTTAT	144
Kdm5c	NM_013668	GAGGCCCAGACAAGAGTGAAA	TTGGGAATCTTTAAGGATGAGCC	86
Actb	NM_007393	GGCTGTATTCCCCTCCATCG	CCAGTTGGTAACAATGCCATGT	154
Rpl13	NM_016738	AGCCGGAATGGCATGATACTG	TATCTCACTGTAGGGCACCTC	188
For site directed mutagenesis
Gene variant	Forward (5'->3')	Reverse (5'->3')
ALDH2*2	5’-GGCATACACTaAAGTGAAAACTGTCACAGTCAAAGTG-3’	5’-TGCAGCCCGTACTCGCCC-3’
Unique reagents
REAGENT or RESOURCE	SOURCE	IDENTIFIER
Antibodies
CUX1 antibody	Atlas antibodies	HPA003277; RRID:AB_10601804
MAP2 antibody	Abcam	ab5392; RRID: AB_2138153
Histone H3 antibody	Cell Signaling Technology	#9715; RRID: AB_331563
Tri-Methyl-Histone H3 (Lys36)	Cell Signaling Technology	#9763; RRID: AB_2616027
53BP1 Polyclonal Antibody	Thermo Scientific	PA1-16565; RRID: AB_568422
Phospho-ATM (Ser1981) Monoclonal Antibody (10H11)	Thermo Scientific	MA1-2020; RRID: AB_1086244
MSH6 Recombinant Rabbit Monoclonal Antibody (35)	Thermo Scientific	MA5-29428; RRID: AB_2785291
Phospho-gamma-H2AX (Ser139) Recombinant Rabbit Monoclonal Antibody (RM224)	Thermo Scientific	MA5-33062; RRID: AB_2810155
RPA70 Polyclonal Antibody	Thermo Scientific	PA5-21976; RRID: AB_11154806
Cyclin B1 Monoclonal Antibody (V152)	Thermo Scientific	MA1-155; RRID: AB_2536863
Cyclin D1 Recombinant Rabbit Monoclonal Antibody (SP4)	Thermo Scientific	MA5-16356; RRID: AB_2537875
PCNA Monoclonal Antibody (PC10)	Thermo Scientific	13-3900; RRID: AB_2533016
p53 Monoclonal Antibody (DO-7)	Thermo Scientific	MA5-12557; RRID: AB_10989883
P21 antibody	Abcam	Ab109520; RRID: AB_10860537
RAD51 antibody	Abcam	Ab63801; RRID: AB_1142428
Cleaved caspase-3 (Asp175) antibody	Cell signaling technologies	#9661; RRID:AB_2341188
β-Actin antibody	Cell signaling technologies	#4967; RRID: AB_330288
PHF1 antibody	Generously provided by Dr. Peter Davies, Albert Einstein University, NY	RRID:AB_2315150
Critical commercial assay
S-Adenosyl Methionine (SAM) ELISA Kit	Abbexa	abx156749
Zinc Assay Kit	Abcam	ab102507
Acetate Assay Kit (Colorimetric)	Abnova	KA3764
Seahorse XF Glycolysis Stress Test	Agilent	103020-100
High-Capacity cDNA Reverse Transcription Kit	Applied Biosystems	4368814
SYBR™ Green PCR Master Mix	Applied Biosystems	4309155
EnzyChrom Acetaldehyde Assay Kit	BioAssay Systems	EACT-100
5-Methyltetrahydrofolate (5-Me-THF) ELISA Kit	Biomatik	EKU02032
Dihydrofolate reductase activity kit (Colorimetric)	BioVision	K246
NADP/NADPH Quantitation Colorimetric Kit	BioVision	K347
S-Adenosylhomocysteine (SAH) ELISA Kit	Cell Biolabs	MET-5151
Senescence β-Galactosidase Staining Kit	Cell Signaling Technology	#9860
Mouse Vitamin B12 ELISA Kit (Colorimetric)	Novusbio	NBP2-59958
RNeasy Mini Kit	Qiagen	74104
Ethanol Assay Kit	Sigma-Aldrich	MAK076
PureLink™ Genomic DNA Mini Kit	Thermo Scientific	K182001
Chemicals and reagents
Seahorse XF Glycolysis Stress Test	Agilent	103020-100
[15N5]-2’-Deoxyguanosine	Cambridge Isotope	NLM-6715
glucose-13C6 isotope	Cambridge Isotope	CLM-1396
KAPA SYBR FAST qPCR kit	Kapa Biosystems	KK4606
SETD2-IN-1 TFA	MedChemExpress	HY-136328
95% Ethanol (190 proof)	Decan Laboratories	64-17-5, 7732-18-5
Q5® Site-Directed Mutagenesis Kit	New England Biolabs	E0554S
Alda-1	R&D Systems	#4005
3-Amino-1,2,4-triazole	Santa Cruz Biotechnology	CAS 61-82-5
Formepizole	Santa Cruz Biotechnology	CAS 7554-65-6
Phenylethyl isothiocyanate	Sigma-Aldrich	W401404
Sudan Black B	Sigma-Aldrich	S2380
Levomefolate (Calcium salt hydrate) (5-Methyltetrahydrofolate)	Cayman Chemical	21616
Folic acid	Sigma-Aldrich	F7876
Ethanol-13C2,1,1,2,2,2-d5 isotope	Sigma-Aldrich	#682586
DMEM, high glucose	Thermo Scientific	11965092
Fetal Bovine Serum, dialyzed US Origin	Thermo Scientific	26400044
Sodium pyruvate (100 mM)	Thermo Scientific	11360070
GlutaMAX™ Supplement	Thermo Scientific	35050061
Neurobasal™ Medium	Thermo Scientific	21103049
Neurobasal™ Medium, minus phenol red	Thermo Scientific	12348017
Neurobasal™-A Medium, no D-glucose, no sodium pyruvate	Thermo Scientific	A2477501
B-27™ Supplement (50X), serum free	Thermo Scientific	17504044
Lipofectamine 2000	Thermo Scientific	11668019
Lipofectamine LTX and Plus Reagent	Thermo Scientific	15338100
Opti-MEM™ I Reduced Serum Medium	Thermo Scientific	31985088
Oligos, Plasmids and siRNA
Primers (see Table S6)	This Paper	N/A
Setd2 siRNA in piLenti-siRNA-GFP vector (NM_001081340.2)	Abmgood	435220000000
psPAX2	Addgene	#12260
pMD2.G	Addgene	#12259
pLV-Syn-RFP	Addgene	#22909
pFucci-S/G2/M Green (Expression vector)	Medical & Biological Laboratories	AM-V9016M
ALDH2 (NM_000690) Human Tagged ORF Clone	Origene	RC200505
Experimental models (Cell line and mouse)
Primary neuronal culture	This Paper	N/A
CaMKIIα-Cre (B6.Cg-Tg(Camk2a-cre)T29-1Stl/J)	Jackson Laboratory	5359
C57BL/6J	Jackson Laboratory	664
Aldh2-Flox (C57BL/6-Aldh2em1(flox)Smoc)	Shanghai Model Organisms	NM-CKO-2116530
HEK293FT	Thermo Scientific	R70007
Software and algorithms
Analyst 1.4.2 Software Kit	AB Sciex	MS-ACC-0681
GraphPad Prism	GraphPad Software	Version 8.2
Leica LAS X LS	Leica	https://www.leica-microsystems.com/products/microscope-software/p/leica-las-x-ls/downloads/
Enrich R	Ma’ayan Laboratory	https://maayanlab.cloud/Enrichr/
MetaboAnalyst 5.0	Xia Lab@ McGill	https://www.metaboanalyst.ca/home.xhtml
ImageJ 1.46r	NIH	https://imagej.nih.gov/ij/
Allen Brain Atlas (mouse brain)	Allen Brain Institute	http://mouse.brain-map.org/?gclid=Cj0KCQjw37iTBhCWARIsACBt1Iz4xY7ngxDgpcsU9EPIDDjFxApeN55oZQi3zHNIfU4W15uscEkhABAaAvgcEALw_wcB
Smart 3.0 Video Tracking	Panlab	V3.0.06
R Studio	R	https://www.rstudio.com
Galaxy	The Galaxy Project	https://usegalaxy.org
Xcalibur 2.2	Thermo Scientific	OPTON-30965
